# Supplementary material for: 5-Cyclo­hexyl-2-(2-fluoro­phen­yl)-3-methyl­sulfinyl-1-benzo­furan
Source: Acta Crystallogr Sect E Struct Rep Online. 2013 May 15;69(Pt 6):o887. doi: 10.1107/S1600536813012701 (PMC3685044; doi:10.1107/S1600536813012701)
Supplement: Supplementary file 1 [file e-69-0o887-sup1.cif]

##############################################################################
#                                                                            #
# This CIF contains the data in a paper accepted for publication in          #
# Acta Crystallographica Section E. It conforms to the requirements of       #
# Notes for Authors for Acta Crystallographica Section E, and has been       #
# peer reviewed under the auspices of the IUCr Commission on Journals.       #
#                                                                            #
# Full details of the Crystallographic Information File format               #
# are given in the paper "The Crystallographic Information File (CIF):       #
# a New Standard Archive File for Crystallography" by S. R. Hall, F. H.      #
# Allen and I. D. Brown [Acta Cryst. (1991), A47, 655-685].                  #
#                                                                            #
# The current version of the core CIF dictionary is obtainable from          #
# ftp://ftp.iucr.org/pub/cif_core.dic.                                       #
#                                                                            #
# Software is freely available for graphical display of the structure(s)     #
# in this CIF. For information consult the CIF software page                 #
# http://www.iucr.org/resources/cif/software.                                #
#                                                                            #
# This file may be used for bona fide research purposes within the           #
# scientific community so long as proper attribution is given to the journal # 
# article from which it was obtained.                                        #
#                                                                            #
##############################################################################
data_global
_audit_creation_method     'form.cif (version 2.0)'
_journal_data_validation_number     ?
_journal_date_recd_electronic     2013-05-07
_journal_date_accepted     2013-05-09
_journal_name_full     'Acta Crystallographica, Section E'
_journal_year     2013
_journal_volume     69
_journal_issue      6
_journal_page_first     o887
_journal_page_last     o887
_journal_paper_category     QO
_journal_paper_doi     10.1107/S1600536813012701
_journal_coeditor_code     TK5225
_publ_contact_author_name     'Prof. Uk Lee'
_publ_contact_author_address
;
 Department of Chemistry, Pukyong National University, 599-1 Daeyeon 3-dong
 Nam-gu, Busan 608-737, Republic of Korea
;
_publ_contact_author_email     'uklee@pknu.ac.kr'
_publ_contact_author_fax     '+82-51-629-5583'
_publ_contact_author_phone     '+82-51-629-5596'
_publ_section_title
;
5-Cyclohexyl-2-(2-fluorophenyl)-3-methylsulfinyl-1-benzofuran
;
loop_
    _publ_author_name
    _publ_author_address
    'Choi, Hong Dae'
;
 Department of Chemistry, Dongeui University, San 24 Kaya-dong
 Busanjin-gu, Busan 614-714, Republic of Korea
;
    'Seo, Pil Ja'
;
 Department of Chemistry, Dongeui University, San 24 Kaya-dong
 Busanjin-gu, Busan 614-714, Republic of Korea
;
    'Lee, Uk'
;
 Department of Chemistry, Pukyong National University,
 599-1 Daeyeon 3-dong
 Nam-gu, Busan 608-737, Republic of Korea
;
_publ_section_synopsis     .
data_I
_chemical_name_systematic
;
5-Cyclohexyl-2-(2-fluorophenyl)-3-methylsulfinyl-1-benzofuran
;
_chemical_name_common     ?
_chemical_formula_moiety     'C21 H21 F O2 S'
_chemical_formula_sum     'C21 H21 F O2 S'
_chemical_formula_iupac     'C21 H21 F O2 S'
_chemical_formula_weight     356.44
_chemical_melting_point     ?
_symmetry_cell_setting     monoclinic
_symmetry_space_group_name_H-M     'C 2/c'
_symmetry_space_group_name_Hall     '-C 2yc'
loop_
    _symmetry_equiv_pos_as_xyz
    'x, y, z'
    '-x, y, -z+1/2'
    'x+1/2, y+1/2, z'
    '-x+1/2, y+1/2, -z+1/2'
    '-x, -y, -z'
    'x, -y, z-1/2'
    '-x+1/2, -y+1/2, -z'
    'x+1/2, -y+1/2, z-1/2'
_cell_length_a     33.0231(12)
_cell_length_b     5.6347(2)
_cell_length_c     19.2200(6)
_cell_angle_alpha     90.00
_cell_angle_beta     95.855(2)
_cell_angle_gamma     90.00
_cell_volume     3557.7(2)
_cell_formula_units_Z     8
_cell_measurement_reflns_used     7608
_cell_measurement_theta_min     2.35
_cell_measurement_theta_max     27.91
_cell_measurement_temperature     173(2)
_exptl_crystal_description     'block'
_exptl_crystal_colour     'colourless'
_exptl_crystal_size_max     0.305
_exptl_crystal_size_mid     0.145
_exptl_crystal_size_min     0.09
_exptl_crystal_density_diffrn     1.331
_exptl_crystal_density_meas     ?
_exptl_crystal_density_method     'not measured'
_exptl_crystal_F_000     1504
_exptl_absorpt_coefficient_mu     0.203
_exptl_absorpt_correction_type     multi-scan
_exptl_absorpt_process_details     '(<i>SADABS</i>; Bruker, 2009)'
_exptl_absorpt_correction_T_min     0.5452
_exptl_absorpt_correction_T_max     0.7457
_exptl_special_details
;
;
_diffrn_ambient_temperature     173(2)
_diffrn_radiation_type     MoK\a
_diffrn_radiation_wavelength     0.71073
_diffrn_radiation_source     'rotating anode'
_diffrn_radiation_monochromator     'graphite multilayer'
_diffrn_measurement_device_type     'Bruker SMART APEXII CCD'
_diffrn_measurement_method     '\f and \w scans'
_diffrn_detector_area_resol_mean     10.0
_diffrn_reflns_number     29435
_diffrn_reflns_av_R_equivalents     0.0662
_diffrn_reflns_av_sigmaI/netI     0.0468
_diffrn_reflns_theta_min     2.13
_diffrn_reflns_theta_max     28.38
_diffrn_reflns_theta_full     28.38
_diffrn_measured_fraction_theta_max     0.997
_diffrn_measured_fraction_theta_full     0.997
_diffrn_reflns_limit_h_min     -44
_diffrn_reflns_limit_h_max     42
_diffrn_reflns_limit_k_min     -5
_diffrn_reflns_limit_k_max     7
_diffrn_reflns_limit_l_min     -25
_diffrn_reflns_limit_l_max     25
_diffrn_standards_number     0
_diffrn_standards_interval_count     ?
_diffrn_standards_interval_time     ?
_diffrn_standards_decay_%     ?
_refine_special_details
;
 Refinement of F^2^ against ALL reflections.  The weighted R-factor wR and
 goodness of fit S are based on F^2^, conventional R-factors R are based
 on F, with F set to zero for negative F^2^. The threshold expression of
 F^2^ > 2sigma(F^2^) is used only for calculating R-factors(gt) etc. and is
 not relevant to the choice of reflections for refinement.  R-factors based
 on F^2^ are statistically about twice as large as those based on F, and R-
 factors based on ALL data will be even larger.
;
_reflns_number_total     4455
_reflns_number_gt     3455
_reflns_threshold_expression     I>2\s(I)
_refine_ls_structure_factor_coef     Fsqd
_refine_ls_matrix_type     full
_refine_ls_R_factor_all     0.0609
_refine_ls_R_factor_gt     0.0449
_refine_ls_wR_factor_gt     0.1133
_refine_ls_wR_factor_ref     0.1223
_refine_ls_goodness_of_fit_ref     1.066
_refine_ls_restrained_S_all     1.067
_refine_ls_number_reflns     4455
_refine_ls_number_parameters     237
_refine_ls_number_restraints     14
_refine_ls_hydrogen_treatment     constr
_refine_ls_weighting_scheme     calc
_refine_ls_weighting_details
         'calc w=1/[\s^2^(Fo^2^)+(0.0503P)^2^+2.7846P] where P=(Fo^2^+2Fc^2^)/3'
_atom_sites_solution_hydrogens     difmap
_atom_sites_solution_primary     direct
_atom_sites_solution_secondary     difmap
_refine_ls_shift/su_max     0.001
_refine_ls_shift/su_mean     0.000
_refine_diff_density_max     0.359
_refine_diff_density_min     -0.327
_refine_ls_extinction_method     none
_refine_ls_extinction_coef     ?
loop_
    _atom_type_symbol
    _atom_type_description
    _atom_type_scat_dispersion_real
    _atom_type_scat_dispersion_imag
    _atom_type_scat_source
    'C' 'C' 0.0033 0.0016
                         'International Tables Vol C Tables 4.2.6.8 and 6.1.1.4'
    'H' 'H' 0.0000 0.0000
                         'International Tables Vol C Tables 4.2.6.8 and 6.1.1.4'
    'O' 'O' 0.0106 0.0060
                         'International Tables Vol C Tables 4.2.6.8 and 6.1.1.4'
    'F' 'F' 0.0171 0.0103
                         'International Tables Vol C Tables 4.2.6.8 and 6.1.1.4'
    'S' 'S' 0.1246 0.1234
                         'International Tables Vol C Tables 4.2.6.8 and 6.1.1.4'
_computing_data_collection     '<i>APEX2</i> (Bruker, 2009)'
_computing_cell_refinement     '<i>SAINT</i> (Bruker, 2009)'
_computing_data_reduction     '<i>SAINT</i> (Bruker, 2009)'
_computing_structure_solution     '<i>SHELXS97</i> (Sheldrick, 2008)'
_computing_structure_refinement     '<i>SHELXL97</i> (Sheldrick, 2008)'
_computing_molecular_graphics
;
<i>ORTEP-3 for Windows</i>  (Farrugia, 2012) and <i>DIAMOND</i>
(Brandenburg,
1998)
;
_computing_publication_material     '<i>SHELXL97</i> (Sheldrick, 2008)'
loop_
    _atom_site_type_symbol
    _atom_site_label
    _atom_site_fract_x
    _atom_site_fract_y
    _atom_site_fract_z
    _atom_site_U_iso_or_equiv
    _atom_site_adp_type
    _atom_site_calc_flag
    _atom_site_refinement_flags
    _atom_site_occupancy
    _atom_site_symmetry_multiplicity
    _atom_site_disorder_assembly
    _atom_site_disorder_group
    S S1 0.206366(12) 0.27237(7) 0.42614(2) 0.02355(12) Uani d . 1 2 . .
    O O1 0.11688(4) 0.5340(3) 0.29615(6) 0.0347(3) Uani d . 1 2 . .
    O O2 0.21653(4) 0.4453(2) 0.48408(6) 0.0320(3) Uani d . 1 2 . .
    C C1 0.16017(5) 0.3784(3) 0.38215(8) 0.0233(3) Uani d . 1 2 . .
    C C2 0.12801(5) 0.4947(3) 0.41447(9) 0.0251(4) Uani d . 1 2 . .
    C C3 0.11880(5) 0.5338(3) 0.48284(9) 0.0271(4) Uani d . 1 2 . .
    H H3 0.1356 0.4687 0.5212 0.033 Uiso calc R 1 2 . .
    C C4 0.08520(6) 0.6673(4) 0.49437(9) 0.0340(4) Uani d . 1 2 . .
    C C5 0.06078(7) 0.7595(4) 0.43703(11) 0.0494(6) Uani d . 1 2 . .
    H H5 0.0377 0.8519 0.4454 0.059 Uiso calc R 1 2 . .
    C C6 0.06884(7) 0.7218(4) 0.36850(11) 0.0497(6) Uani d . 1 2 . .
    H H6 0.0519 0.7849 0.3300 0.060 Uiso calc R 1 2 . .
    C C7 0.10277(5) 0.5879(4) 0.35935(9) 0.0330(4) Uani d . 1 2 . .
    C C8 0.15236(5) 0.4084(3) 0.31233(8) 0.0252(4) Uani d . 1 2 A .
    C C9 0.07601(6) 0.7166(4) 0.56872(10) 0.0358(4) Uani d . 1 2 . .
    H H9 0.0931 0.6047 0.5996 0.043 Uiso calc R 1 2 . .
    C C10 0.03215(7) 0.6704(5) 0.58103(12) 0.0508(6) Uani d . 1 2 . .
    H H10A 0.0251 0.5041 0.5685 0.061 Uiso calc R 1 2 . .
    H H10B 0.0141 0.7755 0.5504 0.061 Uiso calc R 1 2 . .
    C C11 0.02494(8) 0.7145(5) 0.65731(13) 0.0620(8) Uani d . 1 2 . .
    H H11A -0.0042 0.6906 0.6631 0.074 Uiso calc R 1 2 . .
    H H11B 0.0409 0.5990 0.6877 0.074 Uiso calc R 1 2 . .
    C C12 0.03733(7) 0.9641(5) 0.67931(12) 0.0505(6) Uani d . 1 2 . .
    H H12A 0.0194 1.0792 0.6522 0.061 Uiso calc R 1 2 . .
    H H12B 0.0338 0.9858 0.7295 0.061 Uiso calc R 1 2 . .
    C C13 0.08082(7) 1.0129(5) 0.66758(11) 0.0504(6) Uani d . 1 2 . .
    H H13A 0.0990 0.9109 0.6990 0.061 Uiso calc R 1 2 . .
    H H13B 0.0874 1.1804 0.6794 0.061 Uiso calc R 1 2 . .
    C C14 0.08855(7) 0.9658(4) 0.59173(11) 0.0465(5) Uani d . 1 2 . .
    H H14A 0.0731 1.0822 0.5609 0.056 Uiso calc R 1 2 . .
    H H14B 0.1179 0.9881 0.5868 0.056 Uiso calc R 1 2 . .
    C C15 0.17462(5) 0.3439(3) 0.25303(8) 0.0263(4) Uani d . 1 2 . .
    C C16A 0.19517(6) 0.1306(3) 0.25044(9) 0.0301(4) Uani d PD 0.961(3) 1 A 1
    F F1A 0.19125(4) -0.0328(2) 0.30066(6) 0.0405(4) Uani d PDU 0.961(3) 1 A 1
    C C16B 0.19517(6) 0.1306(3) 0.25044(9) 0.0301(4) Uani d P 0.04 1 A 2
    H H16B 0.1930 0.0181 0.2867 0.036 Uiso calc PR 0.039(3) 1 A 2
    C C17 0.21859(6) 0.0748(4) 0.19744(10) 0.0370(5) Uani d . 1 2 . .
    H H17 0.2329 -0.0714 0.1979 0.044 Uiso calc R 1 2 A 1
    C C18 0.22086(6) 0.2346(4) 0.14361(10) 0.0383(5) Uani d . 1 2 A .
    H H18 0.2371 0.1992 0.1068 0.046 Uiso calc R 1 2 . .
    C C19 0.19974(6) 0.4449(4) 0.14305(9) 0.0374(5) Uani d . 1 2 . .
    H H19 0.2010 0.5530 0.1054 0.045 Uiso calc R 1 2 A 1
    C C20A 0.17669(6) 0.4997(4) 0.19703(9) 0.0317(4) Uani d P 0.961(3) 1 A 1
    H H20A 0.1621 0.6452 0.1960 0.038 Uiso calc PR 0.961(3) 1 A 1
    C C20B 0.17669(6) 0.4997(4) 0.19703(9) 0.0317(4) Uani d PD 0.04 1 A 2
    F F1B 0.1515(6) 0.680(3) 0.1832(13) 0.031(7) Uani d PDU 0.039(3) 1 A 2
    C C21 0.18645(6) 0.0135(3) 0.46404(10) 0.0360(4) Uani d . 1 2 . .
    H H21A 0.2084 -0.0696 0.4923 0.054 Uiso calc R 1 2 . .
    H H21B 0.1746 -0.0918 0.4268 0.054 Uiso calc R 1 2 . .
    H H21C 0.1654 0.0599 0.4938 0.054 Uiso calc R 1 2 . .
loop_
    _atom_site_aniso_label
    _atom_site_aniso_U_11
    _atom_site_aniso_U_22
    _atom_site_aniso_U_33
    _atom_site_aniso_U_12
    _atom_site_aniso_U_13
    _atom_site_aniso_U_23
    S1 0.0256(2) 0.0259(2) 0.0196(2) 0.00267(16) 0.00441(15) 0.00009(16)
    O1 0.0323(7) 0.0526(8) 0.0196(6) 0.0133(6) 0.0049(5) 0.0022(6)
    O2 0.0346(7) 0.0348(7) 0.0257(6) 0.0027(5) -0.0020(5) -0.0065(5)
    C1 0.0271(8) 0.0246(8) 0.0186(8) 0.0012(7) 0.0045(6) -0.0007(6)
    C2 0.0257(8) 0.0292(9) 0.0209(8) 0.0016(7) 0.0054(6) 0.0005(7)
    C3 0.0263(8) 0.0339(9) 0.0215(8) 0.0018(7) 0.0046(7) 0.0008(7)
    C4 0.0352(10) 0.0427(11) 0.0254(9) 0.0066(8) 0.0096(8) -0.0003(8)
    C5 0.0427(12) 0.0707(16) 0.0366(11) 0.0285(11) 0.0126(9) 0.0036(11)
    C6 0.0448(12) 0.0762(16) 0.0283(10) 0.0309(11) 0.0047(9) 0.0060(10)
    C7 0.0325(10) 0.0469(11) 0.0203(9) 0.0098(8) 0.0063(7) 0.0005(8)
    C8 0.0259(8) 0.0285(9) 0.0214(8) 0.0027(7) 0.0033(6) -0.0007(7)
    C9 0.0378(10) 0.0461(11) 0.0253(9) 0.0097(9) 0.0110(8) -0.0015(8)
    C10 0.0497(13) 0.0640(15) 0.0423(12) -0.0144(11) 0.0225(10) -0.0213(11)
    C11 0.0598(15) 0.0855(19) 0.0462(13) -0.0247(14) 0.0324(12) -0.0241(13)
    C12 0.0426(12) 0.0723(16) 0.0386(12) 0.0047(11) 0.0134(10) -0.0210(11)
    C13 0.0461(12) 0.0668(16) 0.0399(12) -0.0060(11) 0.0113(10) -0.0195(11)
    C14 0.0444(12) 0.0585(14) 0.0390(12) -0.0084(10) 0.0163(9) -0.0109(10)
    C15 0.0283(9) 0.0329(9) 0.0180(8) -0.0016(7) 0.0037(6) -0.0032(7)
    C16A 0.0364(10) 0.0315(10) 0.0227(9) -0.0017(8) 0.0044(7) -0.0041(7)
    F1A 0.0590(8) 0.0315(6) 0.0326(7) 0.0058(5) 0.0117(5) 0.0008(5)
    C16B 0.0364(10) 0.0315(10) 0.0227(9) -0.0017(8) 0.0044(7) -0.0041(7)
    C17 0.0361(10) 0.0422(11) 0.0336(10) 0.0015(8) 0.0071(8) -0.0124(9)
    C18 0.0362(10) 0.0545(13) 0.0255(9) -0.0047(9) 0.0096(8) -0.0142(9)
    C19 0.0396(11) 0.0545(13) 0.0187(9) -0.0068(9) 0.0059(8) 0.0012(8)
    C20A 0.0335(10) 0.0391(11) 0.0223(9) 0.0002(8) 0.0025(7) 0.0007(8)
    C20B 0.0335(10) 0.0391(11) 0.0223(9) 0.0002(8) 0.0025(7) 0.0007(8)
    F1B 0.030(10) 0.036(11) 0.028(10) -0.002(8) 0.006(7) 0.000(8)
    C21 0.0427(11) 0.0311(10) 0.0350(10) 0.0002(8) 0.0070(9) 0.0103(8)
_geom_special_details
;
 All esds (except the esd in the dihedral angle between two l.s. planes)
 are estimated using the full covariance matrix.  The cell esds are taken
 into account individually in the estimation of esds in distances, angles
 and torsion angles; correlations between esds in cell parameters are only
 used when they are defined by crystal symmetry.  An approximate (isotropic)
 treatment of cell esds is used for estimating esds involving l.s. planes.
;
loop_
    _geom_bond_atom_site_label_1
    _geom_bond_atom_site_label_2
    _geom_bond_site_symmetry_2
    _geom_bond_distance
    _geom_bond_publ_flag
    S1 O2 . 1.4921(13) ?
    S1 C1 . 1.7708(17) ?
    S1 C21 . 1.7856(19) ?
    S1 O2 7_556 3.1733(13) ?
    O1 C8 . 1.377(2) ?
    O1 C7 . 1.379(2) ?
    C1 C8 . 1.351(2) ?
    C1 C2 . 1.442(2) ?
    C2 C7 . 1.383(2) ?
    C2 C3 . 1.396(2) ?
    C3 C4 . 1.377(2) ?
    C3 H3 . 0.9500 ?
    C4 C5 . 1.398(3) ?
    C4 C9 . 1.516(2) ?
    C5 C6 . 1.387(3) ?
    C5 H5 . 0.9500 ?
    C6 C7 . 1.377(3) ?
    C6 H6 . 0.9500 ?
    C8 C15 . 1.464(2) ?
    C9 C10 . 1.514(3) ?
    C9 C14 . 1.517(3) ?
    C9 H9 . 1.0000 ?
    C10 C11 . 1.529(3) ?
    C10 H10A . 0.9900 ?
    C10 H10B . 0.9900 ?
    C11 C12 . 1.513(3) ?
    C11 H11A . 0.9900 ?
    C11 H11B . 0.9900 ?
    C12 C13 . 1.502(3) ?
    C12 H12A . 0.9900 ?
    C12 H12B . 0.9900 ?
    C13 C14 . 1.529(3) ?
    C13 H13A . 0.9900 ?
    C13 H13B . 0.9900 ?
    C14 H14A . 0.9900 ?
    C14 H14B . 0.9900 ?
    C15 C16A . 1.384(3) ?
    C15 C20A . 1.396(2) ?
    C16A F1A . 1.3495(19) ?
    C16A C17 . 1.377(2) ?
    C17 C18 . 1.380(3) ?
    C17 H17 . 0.9500 ?
    C18 C19 . 1.374(3) ?
    C18 H18 . 0.9500 ?
    C19 C20A . 1.383(3) ?
    C19 H19 . 0.9500 ?
    C20A H20A . 0.9500 ?
    C21 H21A . 0.9800 ?
    C21 H21B . 0.9800 ?
    C21 H21C . 0.9800 ?
loop_
    _geom_angle_atom_site_label_1
    _geom_angle_atom_site_label_2
    _geom_angle_atom_site_label_3
    _geom_angle_site_symmetry_1
    _geom_angle_site_symmetry_3
    _geom_angle
    _geom_angle_publ_flag
    O2 S1 C1 . . 104.66(7) ?
    O2 S1 C21 . . 107.05(9) ?
    C1 S1 C21 . . 97.77(9) ?
    O2 S1 O2 . 7_556 74.92(6) ?
    C1 S1 O2 . 7_556 173.96(6) ?
    C21 S1 O2 . 7_556 76.76(7) ?
    C8 O1 C7 . . 105.70(13) ?
    C8 C1 C2 . . 107.27(15) ?
    C8 C1 S1 . . 125.75(13) ?
    C2 C1 S1 . . 125.75(12) ?
    C7 C2 C3 . . 119.27(15) ?
    C7 C2 C1 . . 104.79(14) ?
    C3 C2 C1 . . 135.90(16) ?
    C4 C3 C2 . . 119.62(16) ?
    C4 C3 H3 . . 120.2 ?
    C2 C3 H3 . . 120.2 ?
    C3 C4 C5 . . 119.06(17) ?
    C3 C4 C9 . . 119.58(17) ?
    C5 C4 C9 . . 121.34(17) ?
    C6 C5 C4 . . 122.73(18) ?
    C6 C5 H5 . . 118.6 ?
    C4 C5 H5 . . 118.6 ?
    C7 C6 C5 . . 116.29(19) ?
    C7 C6 H6 . . 121.9 ?
    C5 C6 H6 . . 121.9 ?
    C6 C7 O1 . . 125.86(17) ?
    C6 C7 C2 . . 123.02(17) ?
    O1 C7 C2 . . 111.09(15) ?
    C1 C8 O1 . . 111.12(14) ?
    C1 C8 C15 . . 133.03(16) ?
    O1 C8 C15 . . 115.78(14) ?
    C10 C9 C4 . . 113.72(17) ?
    C10 C9 C14 . . 110.52(17) ?
    C4 C9 C14 . . 111.67(17) ?
    C10 C9 H9 . . 106.8 ?
    C4 C9 H9 . . 106.8 ?
    C14 C9 H9 . . 106.8 ?
    C9 C10 C11 . . 111.53(18) ?
    C9 C10 H10A . . 109.3 ?
    C11 C10 H10A . . 109.3 ?
    C9 C10 H10B . . 109.3 ?
    C11 C10 H10B . . 109.3 ?
    H10A C10 H10B . . 108.0 ?
    C12 C11 C10 . . 110.8(2) ?
    C12 C11 H11A . . 109.5 ?
    C10 C11 H11A . . 109.5 ?
    C12 C11 H11B . . 109.5 ?
    C10 C11 H11B . . 109.5 ?
    H11A C11 H11B . . 108.1 ?
    C13 C12 C11 . . 111.33(19) ?
    C13 C12 H12A . . 109.4 ?
    C11 C12 H12A . . 109.4 ?
    C13 C12 H12B . . 109.4 ?
    C11 C12 H12B . . 109.4 ?
    H12A C12 H12B . . 108.0 ?
    C12 C13 C14 . . 111.50(18) ?
    C12 C13 H13A . . 109.3 ?
    C14 C13 H13A . . 109.3 ?
    C12 C13 H13B . . 109.3 ?
    C14 C13 H13B . . 109.3 ?
    H13A C13 H13B . . 108.0 ?
    C9 C14 C13 . . 111.81(19) ?
    C9 C14 H14A . . 109.3 ?
    C13 C14 H14A . . 109.3 ?
    C9 C14 H14B . . 109.3 ?
    C13 C14 H14B . . 109.3 ?
    H14A C14 H14B . . 107.9 ?
    C16A C15 C20A . . 117.12(15) ?
    C16A C15 C8 . . 122.04(16) ?
    C20A C15 C8 . . 120.82(16) ?
    F1A C16A C17 . . 118.39(17) ?
    F1A C16A C15 . . 118.93(15) ?
    C17 C16A C15 . . 122.65(17) ?
    C16A C17 C18 . . 118.91(19) ?
    C16A C17 H17 . . 120.5 ?
    C18 C17 H17 . . 120.5 ?
    C19 C18 C17 . . 120.16(17) ?
    C19 C18 H18 . . 119.9 ?
    C17 C18 H18 . . 119.9 ?
    C18 C19 C20A . . 120.30(18) ?
    C18 C19 H19 . . 119.8 ?
    C20A C19 H19 . . 119.8 ?
    C19 C20A C15 . . 120.78(18) ?
    C19 C20A H20A . . 119.6 ?
    C15 C20A H20A . . 119.6 ?
    S1 C21 H21A . . 109.5 ?
    S1 C21 H21B . . 109.5 ?
    H21A C21 H21B . . 109.5 ?
    S1 C21 H21C . . 109.5 ?
    H21A C21 H21C . . 109.5 ?
    H21B C21 H21C . . 109.5 ?
loop_
    _geom_torsion_atom_site_label_1
    _geom_torsion_atom_site_label_2
    _geom_torsion_atom_site_label_3
    _geom_torsion_atom_site_label_4
    _geom_torsion_site_symmetry_1
    _geom_torsion_site_symmetry_2
    _geom_torsion_site_symmetry_3
    _geom_torsion_site_symmetry_4
    _geom_torsion
    _geom_torsion_publ_flag
    O2 S1 C1 C8 . . . . 131.23(16) ?
    C21 S1 C1 C8 . . . . -118.80(17) ?
    O2 S1 C1 C2 . . . . -34.53(17) ?
    C21 S1 C1 C2 . . . . 75.45(16) ?
    C8 C1 C2 C7 . . . . -0.1(2) ?
    S1 C1 C2 C7 . . . . 167.87(14) ?
    C8 C1 C2 C3 . . . . -178.0(2) ?
    S1 C1 C2 C3 . . . . -10.0(3) ?
    C7 C2 C3 C4 . . . . -1.0(3) ?
    C1 C2 C3 C4 . . . . 176.7(2) ?
    C2 C3 C4 C5 . . . . 0.5(3) ?
    C2 C3 C4 C9 . . . . -177.98(17) ?
    C3 C4 C5 C6 . . . . 0.2(4) ?
    C9 C4 C5 C6 . . . . 178.6(2) ?
    C4 C5 C6 C7 . . . . -0.3(4) ?
    C5 C6 C7 O1 . . . . -178.3(2) ?
    C5 C6 C7 C2 . . . . -0.2(4) ?
    C8 O1 C7 C6 . . . . 176.9(2) ?
    C8 O1 C7 C2 . . . . -1.4(2) ?
    C3 C2 C7 C6 . . . . 0.9(3) ?
    C1 C2 C7 C6 . . . . -177.5(2) ?
    C3 C2 C7 O1 . . . . 179.23(16) ?
    C1 C2 C7 O1 . . . . 0.9(2) ?
    C2 C1 C8 O1 . . . . -0.8(2) ?
    S1 C1 C8 O1 . . . . -168.73(13) ?
    C2 C1 C8 C15 . . . . 176.11(19) ?
    S1 C1 C8 C15 . . . . 8.2(3) ?
    C7 O1 C8 C1 . . . . 1.3(2) ?
    C7 O1 C8 C15 . . . . -176.16(16) ?
    C3 C4 C9 C10 . . . . -132.0(2) ?
    C5 C4 C9 C10 . . . . 49.6(3) ?
    C3 C4 C9 C14 . . . . 102.1(2) ?
    C5 C4 C9 C14 . . . . -76.3(3) ?
    C4 C9 C10 C11 . . . . 178.0(2) ?
    C14 C9 C10 C11 . . . . -55.5(3) ?
    C9 C10 C11 C12 . . . . 56.3(3) ?
    C10 C11 C12 C13 . . . . -55.9(3) ?
    C11 C12 C13 C14 . . . . 55.2(3) ?
    C10 C9 C14 C13 . . . . 54.5(3) ?
    C4 C9 C14 C13 . . . . -177.83(17) ?
    C12 C13 C14 C9 . . . . -54.7(3) ?
    C1 C8 C15 C16A . . . . 39.3(3) ?
    O1 C8 C15 C16A . . . . -143.89(17) ?
    C1 C8 C15 C20A . . . . -139.2(2) ?
    O1 C8 C15 C20A . . . . 37.6(2) ?
    C20A C15 C16A F1A . . . . -174.72(16) ?
    C8 C15 C16A F1A . . . . 6.7(3) ?
    C20A C15 C16A C17 . . . . 3.3(3) ?
    C8 C15 C16A C17 . . . . -175.27(17) ?
    F1A C16A C17 C18 . . . . 176.19(17) ?
    C15 C16A C17 C18 . . . . -1.9(3) ?
    C16A C17 C18 C19 . . . . -0.5(3) ?
    C17 C18 C19 C20A . . . . 1.2(3) ?
    C18 C19 C20A C15 . . . . 0.4(3) ?
    C16A C15 C20A C19 . . . . -2.5(3) ?
    C8 C15 C20A C19 . . . . 176.08(17) ?
loop_
    _geom_hbond_atom_site_label_D
    _geom_hbond_atom_site_label_H
    _geom_hbond_atom_site_label_A
    _geom_hbond_site_symmetry_A
    _geom_hbond_distance_DH
    _geom_hbond_distance_HA
    _geom_hbond_distance_DA
    _geom_hbond_angle_DHA
    C19 H19 O2 6_565 0.95 2.44 3.220(2) 140
    C21 H21A O2 7_556 0.98 2.57 3.265(2) 128
_iucr_refine_instructions_details
;
TITL 1180 IN C2/C
CELL  0.71073 33.02310  5.63470 19.22000 90.00000 95.85500 90.00000
ZERR 8  0.00120  0.00020  0.00060  0.00000  0.00200  0.00000
LATT 7
SYMM -X, Y, -Z+ 0.50000
SFAC C H O F S
UNIT 168 168 16 8 8
TEMP -100
PLAN 30
FMAP 2
L.S. 15
MPLA 9 C1 C2 C3 C4 C5 C6 C7 O1 C8
MPLA 7 C15 C16A C17 C18 C19 C20A F1A
EQIV $1 X, 1-Y, -0.5+Z
EQIV $2 0.5-X, 0.5-Y, 1-Z
HTAB C19 O2_$1
HTAB C21 O2_$2
ACTA
CONF
BOND $H
EXYZ C16A C16B
EADP C16A C16B
EXYZ C20A C20B
EADP C20A C20B
ISOR 0.01 F1A F1B
DFIX 1.330 0.005 C16A F1A  C20B F1B
BIND S1 O2_$2
BIND S1 O2_$2
WGHT    0.050300    2.784600
FVAR       0.08527   0.96082
S1    5    0.206366    0.272367    0.426139    11.00000    0.02563    0.02588 =
         0.01959    0.00009    0.00441    0.00267
O1    3    0.116881    0.533975    0.296147    11.00000    0.03226    0.05265 =
         0.01961    0.00219    0.00493    0.01333
O2    3    0.216528    0.445342    0.484076    11.00000    0.03463    0.03477 =
         0.02569   -0.00653   -0.00204    0.00273
C1    1    0.160173    0.378414    0.382149    11.00000    0.02707    0.02460 =
         0.01857   -0.00075    0.00455    0.00119
C2    1    0.128006    0.494651    0.414474    11.00000    0.02572    0.02917 =
         0.02095    0.00054    0.00541    0.00156
C3    1    0.118802    0.533800    0.482841    11.00000    0.02632    0.03386 =
         0.02153    0.00076    0.00461    0.00180
AFIX  43
H3    2    0.135621    0.468727    0.521182    11.00000   -1.20000
AFIX   0
C4    1    0.085199    0.667299    0.494375    11.00000    0.03515    0.04272 =
         0.02539   -0.00034    0.00963    0.00658
C5    1    0.060775    0.759513    0.437030    11.00000    0.04267    0.07073 =
         0.03661    0.00359    0.01265    0.02852
AFIX  43
H5    2    0.037687    0.851851    0.445356    11.00000   -1.20000
AFIX   0
C6    1    0.068845    0.721816    0.368496    11.00000    0.04480    0.07625 =
         0.02829    0.00598    0.00465    0.03088
AFIX  43
H6    2    0.051903    0.784884    0.329991    11.00000   -1.20000
AFIX   0
C7    1    0.102773    0.587909    0.359349    11.00000    0.03253    0.04690 =
         0.02027    0.00045    0.00629    0.00978
C8    1    0.152363    0.408359    0.312330    11.00000    0.02587    0.02846 =
         0.02139   -0.00075    0.00331    0.00269
C9    1    0.076014    0.716585    0.568725    11.00000    0.03777    0.04607 =
         0.02529   -0.00151    0.01099    0.00970
AFIX  13
H9    2    0.093094    0.604737    0.599640    11.00000   -1.20000
AFIX   0
C10   1    0.032153    0.670431    0.581027    11.00000    0.04973    0.06401 =
         0.04225   -0.02129    0.02253   -0.01437
AFIX  23
H10A  2    0.025069    0.504053    0.568499    11.00000   -1.20000
H10B  2    0.014136    0.775452    0.550358    11.00000   -1.20000
AFIX   0
C11   1    0.024938    0.714492    0.657311    11.00000    0.05979    0.08548 =
         0.04618   -0.02412    0.03237   -0.02474
AFIX  23
H11A  2   -0.004232    0.690596    0.663072    11.00000   -1.20000
H11B  2    0.040900    0.598998    0.687721    11.00000   -1.20000
AFIX   0
C12   1    0.037327    0.964119    0.679307    11.00000    0.04262    0.07229 =
         0.03856   -0.02096    0.01344    0.00466
AFIX  23
H12A  2    0.019379    1.079194    0.652204    11.00000   -1.20000
H12B  2    0.033841    0.985750    0.729465    11.00000   -1.20000
AFIX   0
C13   1    0.080824    1.012916    0.667584    11.00000    0.04607    0.06682 =
         0.03986   -0.01952    0.01135   -0.00604
AFIX  23
H13A  2    0.098970    0.910866    0.698979    11.00000   -1.20000
H13B  2    0.087406    1.180442    0.679437    11.00000   -1.20000
AFIX   0
C14   1    0.088550    0.965816    0.591731    11.00000    0.04444    0.05847 =
         0.03899   -0.01089    0.01631   -0.00840
AFIX  23
H14A  2    0.073083    1.082168    0.560900    11.00000   -1.20000
H14B  2    0.117852    0.988126    0.586765    11.00000   -1.20000
AFIX   0
C15   1    0.174620    0.343929    0.253030    11.00000    0.02831    0.03293 =
         0.01802   -0.00323    0.00366   -0.00157
PART 1
C16A  1    0.195167    0.130552    0.250442    21.00000    0.03643    0.03152 =
         0.02274   -0.00414    0.00445   -0.00172
F1A   4    0.191251   -0.032810    0.300662    21.00000    0.05897    0.03147 =
         0.03257    0.00076    0.01168    0.00579
PART 2
C16B  1    0.195167    0.130552    0.250442   -21.00000    0.03643    0.03152 =
         0.02274   -0.00414    0.00445   -0.00172
AFIX  43
H16B  2    0.193023    0.018052    0.286698   -21.00000   -1.20000
PART 0
AFIX   0
C17   1    0.218586    0.074756    0.197445    11.00000    0.03612    0.04217 =
         0.03357   -0.01235    0.00711    0.00150
AFIX  43
H17   2    0.232948   -0.071417    0.197936    11.00000   -1.20000
AFIX   0
C18   1    0.220855    0.234607    0.143610    11.00000    0.03621    0.05449 =
         0.02546   -0.01420    0.00965   -0.00470
AFIX  43
H18   2    0.237054    0.199239    0.106838    11.00000   -1.20000
AFIX   0
C19   1    0.199741    0.444868    0.143050    11.00000    0.03963    0.05449 =
         0.01866    0.00118    0.00586   -0.00678
AFIX  43
H19   2    0.200985    0.553022    0.105410    11.00000   -1.20000
PART 1
AFIX   0
C20A  1    0.176690    0.499747    0.197029    21.00000    0.03351    0.03912 =
         0.02226    0.00068    0.00252    0.00018
AFIX  43
H20A  2    0.162091    0.645192    0.195989    21.00000   -1.20000
PART 2
AFIX   0
C20B  1    0.176690    0.499747    0.197029   -21.00000    0.03351    0.03912 =
         0.02226    0.00068    0.00252    0.00018
F1B   4    0.151482    0.680432    0.183202   -21.00000    0.03016    0.03579 =
         0.02797    0.00014    0.00594   -0.00169
PART 0
C21   1    0.186446    0.013527    0.464040    11.00000    0.04268    0.03110 =
         0.03499    0.01029    0.00700    0.00018
AFIX 137
H21A  2    0.208429   -0.069588    0.492274    11.00000   -1.50000
H21B  2    0.174578   -0.091792    0.426817    11.00000   -1.50000
H21C  2    0.165399    0.059899    0.493831    11.00000   -1.50000
HKLF 4
REM  1180 IN C2/C
REM R1 =  0.0449 for   3455 Fo > 4sig(Fo)  and  0.0609 for all   4455 data
REM    237 parameters refined using     14 restraints
END
WGHT      0.0503      2.7844
REM Highest difference peak  0.359,  deepest hole -0.327,  1-sigma level  0.053
Q1    1   0.1514  0.4616  0.4024  11.00000  0.05    0.36
Q2    1   0.1801  0.3334  0.4027  11.00000  0.05    0.32
Q3    1   0.2297  0.2579  0.4065  11.00000  0.05    0.31
Q4    1   0.1518  0.3151  0.3508  11.00000  0.05    0.29
Q5    1   0.1588  0.3543  0.2795  11.00000  0.05    0.29
Q6    1   0.0829  0.6097  0.3673  11.00000  0.05    0.28
Q7    1   0.2034  0.1329  0.4493  11.00000  0.05    0.27
Q8    1   0.0822  0.7618  0.4706  11.00000  0.05    0.26
Q9    1   0.1122  0.5372  0.3908  11.00000  0.05    0.26
Q10   1   0.0991  0.6008  0.4824  11.00000  0.05    0.26
Q11   1   0.2113  0.3866  0.4574  11.00000  0.05    0.25
Q12   1   0.2104  0.1224  0.2272  11.00000  0.05    0.24
Q13   1   0.1809  0.4361  0.1620  11.00000  0.05    0.24
Q14   1   0.1816  0.1412  0.4290  11.00000  0.05    0.24
Q15   1   0.1944  0.2553  0.2586  11.00000  0.05    0.23
Q16   1   0.1772  0.4295  0.2319  11.00000  0.05    0.23
Q17   1   0.1541  0.5837  0.1860  11.00000  0.05    0.22
Q18   1   0.0697  0.8609  0.7004  11.00000  0.05    0.21
Q19   1   0.2241  0.1741  0.1727  11.00000  0.05    0.21
Q20   1   0.1275  0.5565  0.4493  11.00000  0.05    0.21
Q21   1   0.0087  0.5710  0.6818  11.00000  0.05    0.20
Q22   1   0.0564  0.6876  0.5811  11.00000  0.05    0.20
Q23   1   0.0754  0.8663  0.5721  11.00000  0.05    0.20
Q24   1   0.0839  0.6826  0.5229  11.00000  0.05    0.20
Q25   1   0.2210  0.3493  0.1590  11.00000  0.05    0.20
Q26   1   0.0346  0.2744  0.6060  11.00000  0.05    0.19
Q27   1   0.1128  0.7257  0.5994  11.00000  0.05    0.19
Q28   1   0.2306  0.4589  0.4893  11.00000  0.05    0.19
Q29   1   0.0686  0.6465  0.4710  11.00000  0.05    0.19
Q30   1   0.1763  0.2110  0.2496  11.00000  0.05    0.19
;
