# Supplementary material for: 5-Cyclo­hexyl-2-(2-fluoro­phen­yl)-3-methyl­sulfinyl-1-benzo­furan
Source: Acta Crystallogr Sect E Struct Rep Online. 2013 May 15;69(Pt 6):o887. doi: 10.1107/S1600536813012701 (PMC3685044; doi:10.1107/S1600536813012701)
Supplement: Supplementary file 2 [file e-69-0o887-Isup2.hkl]

# 
# h,k,l, Fc-squared, Fo-squared, sigma(Fo-squared) and status flag 
# 
data_I
_shelx_title ' 1180 IN C2/C' 
_shelx_refln_list_code          4 
_shelx_F_calc_maximum      350.01 
_exptl_crystal_F_000      1504.00 
_reflns_d_resolution_high  0.7477 
 
loop_ 
 _symmetry_equiv_pos_as_xyz 
 'x, y, z' 
 '-x, y, -z+1/2' 
 'x+1/2, y+1/2, z' 
 '-x+1/2, y+1/2, -z+1/2' 
 '-x, -y, -z' 
 'x, -y, z-1/2' 
 '-x+1/2, -y+1/2, -z' 
 'x+1/2, -y+1/2, z-1/2' 
 
_cell_length_a    33.0231 
_cell_length_b     5.6347 
_cell_length_c    19.2200 
_cell_angle_alpha  90.000 
_cell_angle_beta   95.855 
_cell_angle_gamma  90.000 
 
_shelx_F_squared_multiplier     1.000 
 
loop_ 
 _refln_index_h 
 _refln_index_k 
 _refln_index_l 
 _refln_F_squared_calc 
 _refln_F_squared_meas 
 _refln_F_squared_sigma 
 _refln_observed_status 
   4   0   0     4677.92     4524.34    130.76 o 
   6   0   0      111.00      551.82     84.21 o 
   8   0   0    83403.41    80217.33   2241.76 o 
  10   0   0    63761.73    59694.21   1662.15 o 
  12   0   0    21913.51    19765.19    558.08 o 
  14   0   0     1910.74     2023.52     56.42 o 
  16   0   0     3351.18     3367.17     89.81 o 
  18   0   0     1510.66     1456.09     44.73 o 
  20   0   0     2506.49     2895.23     80.31 o 
  22   0   0     5949.33     6292.06    192.55 o 
  24   0   0     4371.13     4529.00    172.84 o 
  26   0   0      284.17      787.82     59.77 o 
  28   0   0      102.19      408.79     53.47 o 
  30   0   0      274.03      577.20     58.91 o 
  32   0   0      216.10      647.45     47.90 o 
  34   0   0      975.96     1370.65     82.33 o 
  36   0   0      226.52      406.82     45.06 o 
  38   0   0        7.45      161.22     35.65 o 
  40   0   0       28.20      143.42     35.06 o 
  42   0   0      314.74      544.08     84.67 o 
   1   1   0     9532.80     9681.22    359.87 o 
   3   1   0    23960.12    24547.94    734.30 o 
   5   1   0     8092.70     7465.11    153.36 o 
   7   1   0    25837.54    26418.16    484.18 o 
   9   1   0     6228.02     6188.95    114.12 o 
  11   1   0     8316.08     8243.57    151.19 o 
  13   1   0      155.27      156.98      7.85 o 
  15   1   0      347.72      402.22     13.73 o 
  17   1   0     2248.35     2476.20     54.76 o 
  19   1   0     5789.73     5628.44    124.87 o 
  21   1   0     9925.96    10115.33    229.63 o 
  23   1   0       13.39        5.21      9.80 o 
  25   1   0       96.55      106.11     14.01 o 
  27   1   0      529.46      509.89     25.23 o 
  29   1   0      348.91      375.67     28.73 o 
  31   1   0      418.52      433.55     29.97 o 
  33   1   0      551.53      479.38     39.14 o 
  35   1   0       13.33        9.32     19.60 o 
  37   1   0      511.86      443.34     44.50 o 
  39   1   0      553.68      695.46     89.21 o 
  41   1   0       17.97      -20.71     27.68 o 
  43   1   0       20.57       36.52     33.55 o 
   0   2   0    18221.65    18145.87    932.64 o 
   2   2   0     5431.11     5606.68    180.12 o 
   4   2   0    23705.25    23735.29    763.43 o 
   6   2   0     2865.89     3053.84     73.48 o 
   8   2   0     3588.13     3295.53     77.31 o 
  10   2   0     2971.27     3261.34     71.09 o 
  12   2   0      666.94      719.29     18.28 o 
  14   2   0    13762.69    13568.54    255.95 o 
  16   2   0     2419.54     2623.62     51.95 o 
  18   2   0        2.55       -4.23      6.30 o 
  20   2   0      914.31      780.72     27.26 o 
  22   2   0     4590.75     4707.78    120.07 o 
  24   2   0      131.64      106.50     12.66 o 
  26   2   0     3081.58     3157.08    128.16 o 
  28   2   0      321.07      275.29     25.93 o 
  30   2   0     1679.51     1446.46     87.60 o 
  32   2   0     1563.28     1594.06    109.06 o 
  34   2   0      691.52      731.17     69.40 o 
  36   2   0      223.79      247.42     40.70 o 
  38   2   0      291.10      262.25     35.51 o 
  40   2   0       23.68       15.54     26.80 o 
  42   2   0      117.08       85.35     31.64 o 
   1   3   0     4930.80     4728.06    157.89 o 
   3   3   0      159.48      223.18     16.73 o 
   5   3   0     2349.96     2287.35     71.82 o 
   7   3   0     4503.76     4364.69    150.38 o 
   9   3   0     5862.59     6402.10    165.88 o 
  11   3   0     4071.18     3919.63     98.03 o 
  13   3   0      743.06      867.20     36.53 o 
  15   3   0      428.33      484.59     19.10 o 
  17   3   0     5569.06     5151.40    130.80 o 
  19   3   0      213.48      138.63     15.37 o 
  21   3   0      223.61      300.12     18.85 o 
  23   3   0        2.92      -10.88     11.36 o 
  25   3   0      198.90      242.16     20.41 o 
  27   3   0        1.88       31.90     18.54 o 
  29   3   0      233.83      193.37     21.52 o 
  31   3   0       71.64       26.43     20.09 o 
  33   3   0       48.90       81.29     23.95 o 
  35   3   0        1.40       10.39     24.01 o 
  37   3   0      115.00      140.13     29.80 o 
  39   3   0       86.69       82.80     28.50 o 
   0   4   0    12937.25    12244.42    445.16 o 
   2   4   0      730.60      663.28     28.52 o 
   4   4   0      197.89      190.31     15.55 o 
   6   4   0      715.79      838.46     41.86 o 
   8   4   0     1203.95     1056.81     54.52 o 
  10   4   0     4483.16     4422.52    142.75 o 
  12   4   0     4494.13     4668.92    151.23 o 
  14   4   0      881.62      760.11     36.49 o 
  16   4   0     1507.32     1502.39     51.08 o 
  18   4   0      392.10      356.22     28.40 o 
  20   4   0      491.70      429.21     33.13 o 
  22   4   0      300.87      257.22     27.36 o 
  24   4   0      717.04      749.69     45.99 o 
  26   4   0      212.31      241.61     29.67 o 
  28   4   0       52.02       49.84     23.12 o 
  30   4   0       59.58       22.08     23.13 o 
  32   4   0      127.18       89.15     28.20 o 
  34   4   0      504.11      488.41     69.88 o 
  36   4   0      228.88      154.22     37.14 o 
   1   5   0      197.63      233.37     17.85 o 
   3   5   0       35.45       51.13     16.27 o 
   5   5   0      217.76      195.60     23.49 o 
   7   5   0      476.99      555.25     37.82 o 
   9   5   0      879.93     1014.27     56.37 o 
  11   5   0      222.49      250.07     19.01 o 
  13   5   0      529.74      631.64     37.31 o 
  15   5   0      811.97      808.91     52.08 o 
  17   5   0        5.00       29.76     36.92 o 
  19   5   0       13.80      -12.79     16.47 o 
  21   5   0     1149.01     1167.83     62.34 o 
  23   5   0      279.92      261.90     29.78 o 
  25   5   0       14.53        5.13     20.25 o 
  27   5   0      422.27      358.03     36.79 o 
  29   5   0      521.15      558.53     45.91 o 
  31   5   0      264.57      305.12     39.19 o 
   0   6   0       68.16      101.78     28.88 o 
   2   6   0      460.77      374.16     32.89 o 
   4   6   0      518.85      437.36     56.39 o 
   6   6   0      129.11      156.79     38.51 o 
   8   6   0        2.01      -28.88     28.88 o 
  10   6   0      111.30      132.29     24.29 o 
  12   6   0      567.81      756.08     53.69 o 
  14   6   0     1685.38     1475.95     87.32 o 
  16   6   0      919.85      835.99     92.34 o 
  18   6   0      178.48      179.27     33.76 o 
  20   6   0      856.78      967.78    183.70 o 
  22   6   0      846.84      833.00     92.17 o 
  24   6   0        2.74       12.09     21.32 o 
  26   6   0       91.07      127.74     30.34 o 
   1   7   0       39.20       62.55     22.30 o 
   3   7   0      110.96      115.94     24.08 o 
   5   7   0      451.29      511.63     67.39 o 
   7   7   0      892.27      964.13    100.40 o 
   9   7   0      190.53      141.66     44.01 o 
  11   7   0       11.09       39.89     37.13 o 
  13   7   0       94.51      164.34    105.21 o 
  15   7   0      570.69      594.74     59.76 o 
 -43   1   1      345.26      389.43     50.86 o 
 -41   1   1        1.33        2.87     30.07 o 
 -39   1   1      411.68      466.55     68.94 o 
 -37   1   1     1183.24     1358.36     77.48 o 
 -35   1   1     1166.35     1460.06     72.14 o 
 -33   1   1      344.66      347.08     41.14 o 
 -31   1   1      133.97      159.03     19.23 o 
 -29   1   1       78.39       56.34     14.68 o 
 -27   1   1      314.34      351.90     23.15 o 
 -25   1   1     4233.48     4010.71     93.68 o 
 -23   1   1      428.06      430.24     23.32 o 
 -21   1   1     1361.76     1319.29     35.31 o 
 -19   1   1      428.04      451.10     16.89 o 
 -17   1   1    12103.34    12573.15    237.57 o 
 -15   1   1        1.58       30.47      6.05 o 
 -13   1   1     5235.45     4613.17     90.28 o 
 -11   1   1     2441.00     2410.18     47.24 o 
  -9   1   1      333.27      335.26      9.72 o 
  -7   1   1        0.87       -3.50      3.50 o 
  -5   1   1     2533.19     2498.44     51.34 o 
  -3   1   1   104446.07   104681.91   3248.01 o 
  -1   1   1     7048.11     6899.83    219.70 o 
   1   1   1     4380.19     4445.56    128.55 o 
   3   1   1    16576.87    16420.69    422.06 o 
   5   1   1   122505.07   121567.94   2332.06 o 
   7   1   1     3629.38     3996.94     99.33 o 
   9   1   1     3059.67     2582.57     51.46 o 
  11   1   1     6409.18     6281.53    120.66 o 
  13   1   1     3452.67     3501.53     74.11 o 
  15   1   1     1611.10     1517.55     39.91 o 
  17   1   1     1374.08     1141.24     38.20 o 
  19   1   1     2567.18     2671.31     79.06 o 
  21   1   1     8091.52     7772.33    183.94 o 
  23   1   1     2590.44     2490.51     64.82 o 
  25   1   1     1447.63     1589.73     59.81 o 
  27   1   1       15.87       -3.20     12.25 o 
  29   1   1       91.51       56.39     15.74 o 
  31   1   1      884.42     1003.34     47.97 o 
  33   1   1      716.33      628.32     38.43 o 
  35   1   1      306.99      371.88     35.80 o 
  37   1   1      596.42      543.30     48.34 o 
  39   1   1       11.62       22.23     26.89 o 
  41   1   1        2.89        9.46     29.39 o 
  43   1   1       66.40      102.16     37.49 o 
 -42   2   1      297.39      241.77     53.88 o 
 -40   2   1       38.60       43.89     27.11 o 
 -38   2   1      107.84       88.32     28.98 o 
 -36   2   1      450.41      447.92     54.14 o 
 -34   2   1      861.23      819.29     81.38 o 
 -32   2   1       96.57       66.24     24.77 o 
 -30   2   1        1.63      -16.33     16.33 o 
 -28   2   1        5.88       -7.97     14.34 o 
 -26   2   1       11.79        5.07     11.18 o 
 -24   2   1      837.99      803.87     41.88 o 
 -22   2   1      344.42      344.77     16.75 o 
 -20   2   1     1191.49     1138.46     31.71 o 
 -18   2   1     2979.59     2917.86     67.85 o 
 -16   2   1       44.67       48.51      6.01 o 
 -14   2   1       81.58      115.72      6.76 o 
 -12   2   1       11.71        2.35      2.56 o 
 -10   2   1      609.54      768.24     33.74 o 
  -8   2   1     1953.84     2002.59     49.39 o 
  -6   2   1    17041.05    17701.22    441.38 o 
  -4   2   1    14174.56    14389.10    431.79 o 
  -2   2   1      330.84      321.83     14.60 o 
   0   2   1     1706.49     1720.91     79.35 o 
   2   2   1        0.07       -4.89      4.89 o 
   4   2   1    15085.47    14549.52    446.72 o 
   6   2   1     2234.89     2424.03     67.67 o 
   8   2   1     1999.91     2028.66     52.14 o 
  10   2   1     4593.50     4602.03    108.11 o 
  12   2   1     8580.48     9741.25    201.20 o 
  14   2   1        8.81       19.73      5.50 o 
  16   2   1      520.03      603.52     24.97 o 
  18   2   1      416.44      557.11     19.65 o 
  20   2   1     1470.89     1382.24     36.11 o 
  22   2   1       74.43       49.59     10.23 o 
  24   2   1       11.11        6.91     10.10 o 
  26   2   1       32.62       17.76     12.36 o 
  28   2   1       23.19       -2.17     16.25 o 
  30   2   1        0.01        5.84     17.87 o 
  32   2   1       25.50       22.06     21.07 o 
  34   2   1        0.04       -7.98     21.78 o 
  36   2   1        9.29      -20.58     21.38 o 
  38   2   1      156.72      172.24     39.30 o 
  40   2   1       20.79       18.63     26.65 o 
  42   2   1        0.03       32.13     41.68 o 
 -39   3   1       85.08      104.79     29.11 o 
 -37   3   1       44.02       58.63     25.98 o 
 -35   3   1     1160.33     1092.13    115.68 o 
 -33   3   1     1158.35     1057.80     72.52 o 
 -31   3   1       51.90       33.45     20.34 o 
 -29   3   1        8.00      -14.67     14.67 o 
 -27   3   1      131.12       89.81     16.57 o 
 -25   3   1      869.48      833.14     52.99 o 
 -23   3   1      888.21      905.01     37.16 o 
 -21   3   1      334.68      354.51     20.20 o 
 -19   3   1     3471.27     3287.01     93.69 o 
 -17   3   1       33.52       39.14      9.98 o 
 -15   3   1      130.41      168.38     12.18 o 
 -13   3   1     2697.15     2775.03     66.65 o 
 -11   3   1    12708.02    12137.80    289.67 o 
  -9   3   1      387.11      440.01     15.88 o 
  -7   3   1      774.19      773.51     36.93 o 
  -5   3   1      465.95      682.46     30.56 o 
  -3   3   1      887.70      706.45     31.78 o 
  -1   3   1      442.48      421.00     19.07 o 
   1   3   1      477.81      439.14     20.14 o 
   3   3   1      726.85      807.26     30.06 o 
   5   3   1      640.38      493.97     27.94 o 
   7   3   1        1.28       -1.45      5.68 o 
   9   3   1    10405.96    10375.13    322.85 o 
  11   3   1     5891.31     5838.50    144.11 o 
  13   3   1      641.74      677.87     22.28 o 
  15   3   1     1290.67     1209.00     40.83 o 
  17   3   1       57.58        9.57      9.80 o 
  19   3   1     1697.17     1437.46     46.29 o 
  21   3   1     1893.61     1698.68     53.73 o 
  23   3   1      834.87      780.91     33.09 o 
  25   3   1     1107.81     1133.22     45.69 o 
  27   3   1       85.80       44.88     15.19 o 
  29   3   1      417.36      371.83     40.05 o 
  31   3   1     1980.12     2149.92    159.15 o 
  33   3   1      845.75      769.29     99.85 o 
  35   3   1      594.30      516.38     75.42 o 
  37   3   1       51.90       39.59     35.10 o 
  39   3   1      178.22      185.23     37.83 o 
 -36   4   1       34.39       -3.78     29.13 o 
 -34   4   1       86.35       42.43     29.90 o 
 -32   4   1       60.11       66.21     28.00 o 
 -30   4   1      278.16      306.67     37.81 o 
 -28   4   1        6.60       -9.90     19.65 o 
 -26   4   1        0.19      -11.06     18.70 o 
 -24   4   1       50.77       44.05     20.29 o 
 -22   4   1      177.52      178.80     23.99 o 
 -20   4   1        3.03        6.42     15.20 o 
 -18   4   1      187.63      179.21     19.11 o 
 -16   4   1      554.34      461.04     49.84 o 
 -14   4   1     2926.47     2635.38     96.05 o 
 -12   4   1        0.06       -9.58      9.58 o 
 -10   4   1      582.37      598.21     35.47 o 
  -8   4   1       81.27       78.28     20.23 o 
  -6   4   1     1090.53     1197.34     51.44 o 
  -4   4   1      903.13      928.88     37.67 o 
  -2   4   1      277.15      260.50     16.99 o 
   0   4   1      620.67      521.35     20.02 o 
   2   4   1      660.71      670.48     53.73 o 
   4   4   1      783.24      790.26     34.85 o 
   6   4   1       43.96       26.59     12.36 o 
   8   4   1      764.01      833.26     42.09 o 
  10   4   1       15.02        3.39      9.12 o 
  12   4   1     1401.49     1515.24     54.13 o 
  14   4   1      496.67      482.78     47.37 o 
  16   4   1      333.79      407.27     20.40 o 
  18   4   1      282.89      230.72     19.84 o 
  20   4   1     1763.90     1479.76    101.26 o 
  22   4   1      364.21      341.11     29.46 o 
  24   4   1     1177.66     1111.04     59.33 o 
  26   4   1     1152.81     1074.73     59.06 o 
  28   4   1     1060.57     1146.05     63.20 o 
  30   4   1      214.46      225.43     30.96 o 
  32   4   1        6.17       32.66     25.38 o 
  34   4   1      195.90      134.53     33.26 o 
  36   4   1      165.17      112.94     36.23 o 
 -33   5   1       60.40       64.64     44.01 o 
 -31   5   1        2.91       34.07     31.67 o 
 -29   5   1      141.03      181.97     31.78 o 
 -27   5   1      504.04      642.46     54.19 o 
 -25   5   1      299.37      290.72     42.02 o 
 -23   5   1       14.03       53.81     20.67 o 
 -21   5   1        5.62       24.55     18.30 o 
 -19   5   1        0.95      -15.48     15.48 o 
 -17   5   1     1275.31     1184.05     74.25 o 
 -15   5   1      792.13      883.62     53.29 o 
 -13   5   1       53.05       51.79     14.70 o 
 -11   5   1        0.50      -10.51     10.51 o 
  -9   5   1       24.95       26.06     15.29 o 
  -7   5   1       19.21       16.68     16.35 o 
  -5   5   1      493.87      551.94     36.81 o 
  -3   5   1      463.34      436.98     37.51 o 
  -1   5   1       71.70       61.28     11.33 o 
   1   5   1      750.98      797.01     37.03 o 
   3   5   1     2277.78     2123.99     93.54 o 
   5   5   1        0.92       17.86     14.63 o 
   7   5   1      925.83      827.92     52.70 o 
   9   5   1     1820.38     1805.03     80.00 o 
  11   5   1     2557.21     2221.24    183.04 o 
  13   5   1     1547.62     1548.31     65.62 o 
  15   5   1      408.63      377.92     47.05 o 
  17   5   1      711.98      609.68     54.55 o 
  19   5   1     1351.93     1141.08     61.21 o 
  21   5   1      143.90      114.13     24.19 o 
  23   5   1      619.90      791.31     51.81 o 
  25   5   1      440.30      430.30     38.98 o 
  27   5   1       58.87       54.49     26.03 o 
  29   5   1        0.15       42.19     24.57 o 
  31   5   1      228.13      297.41     37.69 o 
 -26   6   1        1.97      -13.66     23.13 o 
 -24   6   1      126.57      164.04     28.07 o 
 -22   6   1      159.33      249.14     30.17 o 
 -20   6   1      375.54      400.08     46.17 o 
 -18   6   1     2183.10     2369.92    151.53 o 
 -16   6   1      903.87      889.66     85.86 o 
 -14   6   1        2.70      -20.35     20.35 o 
 -12   6   1      306.30      293.36     32.33 o 
 -10   6   1     1961.36     2077.57    129.53 o 
  -8   6   1     2578.21     2548.54    207.68 o 
  -6   6   1     1185.48     1539.03    134.79 o 
  -4   6   1       34.05       13.75     27.51 o 
  -2   6   1      263.29      299.81     29.36 o 
   0   6   1      113.69      135.70     21.87 o 
   2   6   1      260.68      271.52     28.00 o 
   4   6   1     1338.25     1327.22    118.28 o 
   6   6   1      757.85      715.19     79.77 o 
   8   6   1       42.40       16.73     25.95 o 
  10   6   1      117.55      104.44     29.48 o 
  12   6   1      179.56      183.60     28.40 o 
  14   6   1      275.59      255.32     34.03 o 
  16   6   1       33.86      -23.01     25.85 o 
  18   6   1        1.98      -22.09     22.09 o 
  20   6   1       22.94      -11.78     29.68 o 
  22   6   1        0.08       -1.48     20.37 o 
  24   6   1      202.76      169.69     28.56 o 
  26   6   1       15.75       16.75     34.63 o 
 -15   7   1      167.46      222.89     40.71 o 
 -13   7   1       10.74       12.74     27.40 o 
 -11   7   1       79.13      228.31     50.89 o 
  -9   7   1        7.03        9.63     33.01 o 
  -7   7   1        1.46       -9.63     34.38 o 
  -5   7   1       43.68       66.02     37.13 o 
  -3   7   1      235.28      276.82    118.97 o 
  -1   7   1      370.01      313.72     52.26 o 
   1   7   1       75.92       90.43     30.26 o 
   3   7   1      419.91      322.29     34.65 o 
   5   7   1      246.20      222.81     49.51 o 
   7   7   1       48.65       20.63     35.76 o 
   9   7   1       63.53       38.51     41.26 o 
  11   7   1       87.01       97.65     42.64 o 
  13   7   1        1.31       16.46     27.40 o 
  15   7   1       25.04       60.75     37.82 o 
 -42   0   2      694.74      965.27     87.19 o 
 -40   0   2     1941.38     1981.50    112.40 o 
 -38   0   2     2692.36     3134.11    194.65 o 
 -36   0   2      101.75      119.59     32.93 o 
 -34   0   2      140.30      143.37     32.21 o 
 -32   0   2       54.96       36.03     31.74 o 
 -30   0   2       96.70      120.60     26.00 o 
 -28   0   2     1040.70     1022.09     56.79 o 
 -26   0   2     5882.68     5383.83    230.99 o 
 -24   0   2     7784.77     7303.94    314.47 o 
 -22   0   2     8218.03     7434.29    227.98 o 
 -20   0   2    12476.48    11732.99    315.62 o 
 -18   0   2       41.58       18.59     10.04 o 
 -16   0   2      569.53      389.22     27.20 o 
 -14   0   2    86265.84    84356.20   2301.48 o 
 -12   0   2      271.60      253.50     23.24 o 
 -10   0   2     5161.26     4669.23    130.34 o 
  -8   0   2      658.33      649.03     23.95 o 
  -6   0   2      510.62      485.14     18.00 o 
  -4   0   2    32924.38    33708.33    779.12 o 
  -2   0   2     2284.66     2394.54     68.42 o 
   0   0   2        6.39        5.49      1.99 o 
   2   0   2    23651.32    25178.24    719.16 o 
   4   0   2    25098.15    24812.53    632.59 o 
   6   0   2    85576.30    90232.74   2530.96 o 
   8   0   2       55.78       70.01     12.07 o 
  10   0   2        4.03       -6.54      6.54 o 
  12   0   2     5929.06     6225.97    177.10 o 
  14   0   2      364.50      230.75     20.32 o 
  16   0   2     1216.66     1181.53     37.05 o 
  18   0   2      716.20      829.44     29.43 o 
  20   0   2     9182.57     9255.28    242.18 o 
  22   0   2      968.88     1082.48     60.17 o 
  24   0   2      689.88      642.19     42.22 o 
  26   0   2      177.04      175.91     35.45 o 
  28   0   2     1347.80     1187.17     63.51 o 
  30   0   2       39.12        8.31     26.40 o 
  32   0   2       12.24       -3.97     23.01 o 
  34   0   2     2182.13     2370.39    121.39 o 
  36   0   2      470.10      611.53     58.36 o 
  38   0   2        0.21       -6.66     27.41 o 
  40   0   2        6.13       38.43     39.76 o 
  42   0   2      607.57      839.16    106.41 o 
 -43   1   2        0.80       -6.09     29.24 o 
 -41   1   2       35.16       29.83     31.06 o 
 -39   1   2      539.87      516.64     54.77 o 
 -37   1   2      779.44      857.26     64.17 o 
 -35   1   2      237.18      273.65     28.39 o 
 -33   1   2      376.09      332.89     33.93 o 
 -31   1   2     1353.76     1530.43     76.87 o 
 -29   1   2      505.57      547.29     30.11 o 
 -27   1   2      123.71       69.14     14.03 o 
 -25   1   2       58.55       57.99     12.37 o 
 -23   1   2     3059.50     3075.73     74.70 o 
 -21   1   2       28.28       16.43      8.97 o 
 -19   1   2     1416.03     1493.15     39.09 o 
 -17   1   2        0.25       -6.01      6.01 o 
 -15   1   2      242.88      188.11      9.26 o 
 -13   1   2       42.11       41.26      5.99 o 
 -11   1   2     4742.73     5086.54     98.60 o 
  -9   1   2     2196.70     2298.97     44.65 o 
  -7   1   2     2014.70     1942.96     37.40 o 
  -5   1   2     2772.41     3020.00     60.91 o 
  -3   1   2    24208.09    24815.32    535.81 o 
  -1   1   2     1482.19     1534.63     45.05 o 
   1   1   2    18142.10    17750.81    491.72 o 
   3   1   2    36175.86    35077.76    733.36 o 
   5   1   2     2990.17     2767.48     56.62 o 
   7   1   2    87099.96    89430.33   1824.04 o 
   9   1   2    27418.40    29091.86    572.18 o 
  11   1   2     7492.74     7678.61    147.36 o 
  13   1   2      571.56      484.18     16.43 o 
  15   1   2    11671.35    12237.25    238.45 o 
  17   1   2    16512.12    17155.28    338.10 o 
  19   1   2      496.08      500.94     22.60 o 
  21   1   2      209.37      185.48     16.34 o 
  23   1   2       47.02       37.72     10.68 o 
  25   1   2     1253.44     1230.66     45.65 o 
  27   1   2      272.09      218.34     18.79 o 
  29   1   2       37.30       35.37     15.41 o 
  31   1   2        9.69       -1.43     15.82 o 
  33   1   2       24.92       38.70     19.96 o 
  35   1   2       39.67      -17.22     22.59 o 
  37   1   2      112.29      121.17     32.15 o 
  39   1   2       47.36      -23.59     26.34 o 
  41   1   2       43.19       18.16     37.12 o 
  43   1   2       49.91      127.91     71.52 o 
 -42   2   2       47.06       36.74     30.31 o 
 -40   2   2      362.97      358.50     40.76 o 
 -38   2   2      331.04      413.65     77.26 o 
 -36   2   2     1523.86     1447.08     86.98 o 
 -34   2   2      725.30      747.38     79.41 o 
 -32   2   2      111.35       71.50     25.14 o 
 -30   2   2     1189.58     1103.49     55.47 o 
 -28   2   2     2842.08     2722.02    107.63 o 
 -26   2   2      819.70      753.12     29.95 o 
 -24   2   2      488.88      419.65     27.32 o 
 -22   2   2      898.77     1004.73     44.20 o 
 -20   2   2      157.01      162.13     14.69 o 
 -18   2   2     1016.66      897.84     25.75 o 
 -16   2   2     3098.65     3165.89     61.42 o 
 -14   2   2      928.44      931.97     21.54 o 
 -12   2   2      168.65      261.52      9.34 o 
 -10   2   2    11307.11    11975.18    239.01 o 
  -8   2   2      682.56      653.14     19.05 o 
  -6   2   2    16538.52    16724.97    421.21 o 
  -4   2   2        6.83        3.08      7.63 o 
  -2   2   2       52.42       19.88      6.82 o 
   0   2   2    11022.43    10332.21    274.90 o 
   2   2   2      537.76      542.72     20.51 o 
   4   2   2     1042.41      927.84     35.35 o 
   6   2   2     8095.65     7859.55    194.97 o 
   8   2   2    18386.58    18908.01    416.63 o 
  10   2   2     1207.86     1366.91     34.75 o 
  12   2   2     1425.56     1369.79     45.18 o 
  14   2   2      206.15      206.06      8.66 o 
  16   2   2     2859.69     3163.63     61.23 o 
  18   2   2     7385.82     7476.30    155.46 o 
  20   2   2     3100.88     2881.98     70.31 o 
  22   2   2     1909.23     1887.32     57.82 o 
  24   2   2      228.28      228.92     19.87 o 
  26   2   2     1951.09     1913.27     62.95 o 
  28   2   2     1484.92     1458.92     74.00 o 
  30   2   2     3123.53     2907.23    170.48 o 
  32   2   2     1796.95     1864.12    101.14 o 
  34   2   2      462.42      503.29     69.72 o 
  36   2   2      458.08      543.15     81.82 o 
  38   2   2       63.81       31.14     25.40 o 
  40   2   2      254.04      224.76     39.85 o 
 -39   3   2        7.05       15.62     24.96 o 
 -37   3   2      119.77      116.93     49.37 o 
 -35   3   2       49.63        4.90     22.08 o 
 -33   3   2       45.57       29.84     22.20 o 
 -31   3   2      399.40      419.52     42.44 o 
 -29   3   2        7.02       10.33     15.32 o 
 -27   3   2        4.86       10.04     13.99 o 
 -25   3   2       78.54       40.71     14.11 o 
 -23   3   2      773.96      804.36     38.68 o 
 -21   3   2     1341.24     1203.04     42.83 o 
 -19   3   2       52.90       27.67      9.69 o 
 -17   3   2      297.30      290.68     15.68 o 
 -15   3   2      186.80      225.85     12.52 o 
 -13   3   2       35.76       38.33      8.77 o 
 -11   3   2     1985.58     1977.38     60.39 o 
  -9   3   2     3780.79     3588.86     90.12 o 
  -7   3   2     7610.66     8273.07    273.04 o 
  -5   3   2      563.63      655.52     27.79 o 
  -3   3   2     8298.30     8308.41    225.48 o 
  -1   3   2      825.30      786.50     33.34 o 
   1   3   2     1548.19     1617.58     51.75 o 
   3   3   2    10406.15     9954.07    280.78 o 
   5   3   2     2281.03     2226.82     66.59 o 
   7   3   2      549.36      509.12     17.90 o 
   9   3   2     2793.98     2674.11     77.09 o 
  11   3   2     1101.26     1069.76     45.08 o 
  13   3   2      240.50      304.21     15.14 o 
  15   3   2        0.09       -8.07      8.07 o 
  17   3   2      478.49      504.36     22.23 o 
  19   3   2       16.81       20.65     10.68 o 
  21   3   2     3220.86     2980.37     85.65 o 
  23   3   2       68.22       91.06     14.38 o 
  25   3   2      252.13      199.66     19.02 o 
  27   3   2      166.46      167.41     26.45 o 
  29   3   2       26.52       17.60     15.78 o 
  31   3   2        8.90      -18.02     18.37 o 
  33   3   2       20.15       30.53     22.66 o 
  35   3   2      139.56      132.07     32.87 o 
  37   3   2       15.84       23.87     24.07 o 
  39   3   2       22.30       25.50     26.68 o 
 -36   4   2      603.58      424.22     48.44 o 
 -34   4   2        0.08       -9.86     25.17 o 
 -32   4   2       39.84       63.68     26.45 o 
 -30   4   2       43.63       67.21     26.30 o 
 -28   4   2      508.56      461.53     39.07 o 
 -26   4   2      734.25      704.02     46.52 o 
 -24   4   2      263.55      279.44     29.44 o 
 -22   4   2      415.43      511.10     35.98 o 
 -20   4   2        7.47       16.44     14.94 o 
 -18   4   2        1.28       -8.21     12.29 o 
 -16   4   2      466.43      460.18     22.04 o 
 -14   4   2    10738.31    10649.58    326.14 o 
 -12   4   2     1565.48     1524.67     56.49 o 
 -10   4   2       66.21      119.03     11.46 o 
  -8   4   2      326.48      317.16     22.00 o 
  -6   4   2      419.65      384.97     25.11 o 
  -4   4   2      827.60      755.59     32.55 o 
  -2   4   2     1904.25     1788.93     56.18 o 
   0   4   2     2436.97     2545.99     75.28 o 
   2   4   2      938.70      914.57     35.63 o 
   4   4   2      657.50      710.08     31.32 o 
   6   4   2     1677.81     1664.33     79.90 o 
   8   4   2     2482.97     2310.38     87.99 o 
  10   4   2     2237.05     2112.26     76.35 o 
  12   4   2      412.52      410.79     33.75 o 
  14   4   2     2067.21     1957.05     64.82 o 
  16   4   2     1180.40     1036.57     45.51 o 
  18   4   2        8.24        7.68     13.00 o 
  20   4   2      775.22      688.43     41.37 o 
  22   4   2      326.44      308.85     35.97 o 
  24   4   2        7.01        7.92     19.32 o 
  26   4   2        2.67        2.80     20.24 o 
  28   4   2      970.32     1100.37     61.11 o 
  30   4   2      319.36      321.81     40.16 o 
  32   4   2       41.21       64.47     26.33 o 
  34   4   2      317.73      343.49     67.63 o 
  36   4   2        0.03        0.62     28.17 o 
 -33   5   2      273.43      268.20     61.89 o 
 -31   5   2      144.44      214.47     38.89 o 
 -29   5   2       30.82       33.67     25.23 o 
 -27   5   2      115.09       89.86     26.20 o 
 -25   5   2       85.09       48.52     23.25 o 
 -23   5   2      254.45      261.30     35.33 o 
 -21   5   2       28.99       35.52     23.82 o 
 -19   5   2      162.91      188.84     23.45 o 
 -17   5   2     1318.41      986.30     74.92 o 
 -15   5   2      139.88       78.60     25.28 o 
 -13   5   2     1777.24     1736.94     84.57 o 
 -11   5   2     1605.61     1479.07     67.06 o 
  -9   5   2      465.43      465.05     31.75 o 
  -7   5   2      173.31      160.19     24.02 o 
  -5   5   2      615.66      671.84     74.89 o 
  -3   5   2       19.51       12.20     10.62 o 
  -1   5   2      109.41      132.21     15.38 o 
   1   5   2      284.65      291.05     24.84 o 
   3   5   2      136.89      115.72     35.14 o 
   5   5   2       58.34       69.96     34.94 o 
   7   5   2      641.21      630.22     45.16 o 
   9   5   2        0.04       -9.54      9.54 o 
  11   5   2      157.46      121.90     15.78 o 
  13   5   2      969.33      956.28     48.41 o 
  15   5   2      316.09      292.33     33.67 o 
  17   5   2      291.81      246.44     26.62 o 
  19   5   2       55.19       81.10     22.19 o 
  21   5   2       36.15       46.39     21.27 o 
  23   5   2      284.43      258.09     31.81 o 
  25   5   2     2178.01     2121.10    102.02 o 
  27   5   2      137.07      113.73     27.93 o 
  29   5   2        0.22       -7.22     23.53 o 
  31   5   2        6.53       -4.91     22.85 o 
 -26   6   2      287.53      273.26     38.15 o 
 -24   6   2      346.64      415.39     70.34 o 
 -22   6   2      179.23      127.89     25.41 o 
 -20   6   2       23.79       41.17     29.12 o 
 -18   6   2      778.67      871.06     74.28 o 
 -16   6   2        8.57       28.82     25.47 o 
 -14   6   2       11.00       -3.19     23.89 o 
 -12   6   2       79.99       86.45     34.73 o 
 -10   6   2      452.34      381.79     39.55 o 
  -8   6   2      370.98      240.69     46.76 o 
  -6   6   2       26.77       78.40     33.01 o 
  -4   6   2      193.95      240.95     30.26 o 
  -2   6   2      748.95      805.66     52.84 o 
   0   6   2       75.85       48.61     17.00 o 
   2   6   2        6.85      -14.49     14.49 o 
   4   6   2       62.80       23.38     28.88 o 
   6   6   2      393.07      309.46     50.89 o 
   8   6   2      460.39      458.24     70.14 o 
  10   6   2       13.97       15.95     18.50 o 
  12   6   2       12.28       40.40     23.10 o 
  14   6   2       10.07       18.77     22.64 o 
  16   6   2      144.17      129.47     30.90 o 
  18   6   2      234.54      215.90     36.27 o 
  20   6   2      159.24      171.09     31.17 o 
  22   6   2       33.11       44.27     23.55 o 
  24   6   2        5.69       34.09     26.40 o 
  26   6   2       96.83       56.39     44.01 o 
 -15   7   2       45.97       72.21     34.65 o 
 -13   7   2       62.91       86.55     81.15 o 
 -11   7   2      210.00      154.04     48.14 o 
  -9   7   2      400.97      308.08     56.39 o 
  -7   7   2      614.44      623.04     77.02 o 
  -5   7   2      244.53      235.86     34.38 o 
  -3   7   2       20.72        0.34     19.50 o 
  -1   7   2      200.08      171.88     27.70 o 
   1   7   2      364.16      363.10     49.51 o 
   3   7   2      945.39      980.36    145.79 o 
   5   7   2      730.57      577.65     74.27 o 
   7   7   2       97.29       66.02     39.89 o 
   9   7   2       69.84       53.64     41.26 o 
  11   7   2      296.51      407.60     45.43 o 
  13   7   2      136.06      195.68     37.21 o 
  15   7   2       34.53       82.95     34.00 o 
 -43   1   3      716.59      679.48     62.78 o 
 -41   1   3      642.29      637.41     69.87 o 
 -39   1   3      345.38      328.74     34.97 o 
 -37   1   3       48.07       75.71     23.28 o 
 -35   1   3       81.59       69.34     21.65 o 
 -33   1   3      395.34      378.23     29.82 o 
 -31   1   3      423.60      445.20     26.32 o 
 -29   1   3      878.78      827.66     33.74 o 
 -27   1   3     4228.50     4286.58    104.51 o 
 -25   1   3     1890.26     1834.91     55.77 o 
 -23   1   3       86.13       97.54     11.94 o 
 -21   1   3     1983.66     1917.34     45.80 o 
 -19   1   3     3100.73     2895.25     66.33 o 
 -17   1   3    15985.08    15164.32    272.80 o 
 -15   1   3      564.94      417.34     13.65 o 
 -13   1   3     3093.70     3096.28     61.75 o 
 -11   1   3     6692.27     6865.11    126.63 o 
  -9   1   3     9341.62     9092.72    165.51 o 
  -7   1   3     1664.31     1433.87     30.01 o 
  -5   1   3    33465.93    33403.23    673.76 o 
  -3   1   3    12590.82    12168.25    266.95 o 
  -1   1   3    11116.60    11162.86    337.33 o 
   1   1   3     1592.96     1657.23     41.30 o 
   3   1   3      893.67      886.51     21.18 o 
   5   1   3      145.04      115.44      6.21 o 
   7   1   3     5394.92     4884.01    106.88 o 
   9   1   3    12324.29    12840.26    262.47 o 
  11   1   3    16655.78    17812.00    342.94 o 
  13   1   3     1163.70     1240.43     29.44 o 
  15   1   3      417.80      441.16     19.31 o 
  17   1   3     7386.55     7220.88    154.96 o 
  19   1   3      137.72       97.10      9.78 o 
  21   1   3     1650.49     1636.60     44.73 o 
  23   1   3       65.63       54.63     10.96 o 
  25   1   3     2899.10     2823.81     87.84 o 
  27   1   3       33.59       53.82     14.16 o 
  29   1   3      534.42      484.54     28.79 o 
  31   1   3     1069.78     1101.19     51.07 o 
  33   1   3        0.54      -14.27     22.31 o 
  35   1   3        7.56      -22.06     22.06 o 
  37   1   3        8.00      -11.96     26.37 o 
  39   1   3     1128.59     1206.32     80.63 o 
  41   1   3      375.80      440.80     50.75 o 
 -42   2   3       26.98       14.41     28.44 o 
 -40   2   3       82.64       34.02     27.03 o 
 -38   2   3        1.53      -22.83     22.83 o 
 -36   2   3        6.62       -4.79     21.68 o 
 -34   2   3      154.28      151.34     30.03 o 
 -32   2   3      137.24       62.23     23.57 o 
 -30   2   3      954.93      927.86     73.96 o 
 -28   2   3     1409.24     1295.93     55.82 o 
 -26   2   3       14.57       11.17     13.25 o 
 -24   2   3     1090.52     1047.97     37.12 o 
 -22   2   3     1533.20     1493.93     52.15 o 
 -20   2   3      652.73      725.29     25.45 o 
 -18   2   3      113.27      105.21      8.26 o 
 -16   2   3      591.61      602.70     16.87 o 
 -14   2   3        7.21        6.99      4.28 o 
 -12   2   3     1157.15     1063.73     24.88 o 
 -10   2   3     4156.07     4456.74     92.81 o 
  -8   2   3     5126.57     5185.27    113.55 o 
  -6   2   3      749.74      726.98     19.13 o 
  -4   2   3     5071.36     4957.76    126.59 o 
  -2   2   3     2368.11     2548.03     68.23 o 
   0   2   3     5845.93     5912.53    146.33 o 
   2   2   3      267.32      360.49     16.48 o 
   4   2   3      119.35       94.25      7.41 o 
   6   2   3      138.18      157.50      7.66 o 
   8   2   3      570.23      510.25     28.53 o 
  10   2   3      901.75     1103.04     29.18 o 
  12   2   3     6808.74     7327.57    145.74 o 
  14   2   3     4557.84     4778.99    107.74 o 
  16   2   3      526.35      497.03     16.05 o 
  18   2   3      359.89      438.93     23.01 o 
  20   2   3      189.84      154.00     12.16 o 
  22   2   3     1733.62     1707.49     54.85 o 
  24   2   3      309.93      253.23     20.18 o 
  26   2   3      685.50      731.73     42.23 o 
  28   2   3      614.06      509.18     59.74 o 
  30   2   3       28.19        7.57     18.54 o 
  32   2   3        0.45       -8.28     19.81 o 
  34   2   3        4.16      -18.75     20.22 o 
  36   2   3        2.11       26.09     24.22 o 
  38   2   3       87.17       72.12     27.79 o 
  40   2   3       25.78       45.27     30.32 o 
 -39   3   3      459.59      561.67     57.02 o 
 -37   3   3      533.30      571.05     78.20 o 
 -35   3   3      114.78      175.11     30.46 o 
 -33   3   3      223.63      215.51     32.25 o 
 -31   3   3     1128.39     1044.47     58.23 o 
 -29   3   3      949.65      847.71     61.21 o 
 -27   3   3        0.90       -8.94     13.88 o 
 -25   3   3      103.55      109.81     16.31 o 
 -23   3   3      244.34      174.22     20.85 o 
 -21   3   3       75.99       68.45     12.91 o 
 -19   3   3     1601.95     1539.01     46.40 o 
 -17   3   3     2820.09     2761.55     70.48 o 
 -15   3   3     2844.27     2760.02     66.96 o 
 -13   3   3       57.74       46.81      7.58 o 
 -11   3   3     3604.48     3618.52     89.42 o 
  -9   3   3     9131.13    10259.43    253.98 o 
  -7   3   3     1812.78     1852.62     58.22 o 
  -5   3   3     2424.79     2215.55     66.68 o 
  -3   3   3      609.21      637.64     21.57 o 
  -1   3   3      355.30      435.08     18.45 o 
   1   3   3     1806.17     1916.76     52.18 o 
   3   3   3     1954.56     2034.83     61.59 o 
   5   3   3     7606.70     7846.69    215.11 o 
   7   3   3     3400.66     3361.35     95.74 o 
   9   3   3       74.30       93.39     11.56 o 
  11   3   3     1682.42     1697.86     47.01 o 
  13   3   3      397.26      490.15     20.56 o 
  17   3   3     4604.77     4038.03    114.18 o 
  19   3   3      441.91      439.55     22.05 o 
  21   3   3      989.24     1024.30     37.89 o 
  23   3   3      402.38      387.23     24.25 o 
  25   3   3      373.34      325.05     23.24 o 
  27   3   3      642.67      668.55     38.96 o 
  29   3   3     1354.75     1447.62     67.64 o 
  31   3   3      689.15      689.47     79.69 o 
  33   3   3       61.85       62.51     23.16 o 
  35   3   3       22.43       24.58     23.39 o 
  37   3   3        3.01      -13.51     24.06 o 
  39   3   3      786.50     1077.90    111.28 o 
 -36   4   3       67.45       58.14     32.25 o 
 -34   4   3      444.83      414.12     45.43 o 
 -32   4   3       27.62       -5.59     25.21 o 
 -30   4   3        2.94       28.70     23.19 o 
 -28   4   3       13.46       -1.99     20.97 o 
 -26   4   3       52.50       55.79     22.64 o 
 -24   4   3       90.59       66.01     21.26 o 
 -22   4   3      121.73      118.80     22.71 o 
 -20   4   3      333.84      267.45     26.58 o 
 -18   4   3      649.20      715.63     34.78 o 
 -16   4   3      150.46      161.53     19.37 o 
 -14   4   3        0.20       -1.63      8.77 o 
 -12   4   3       27.12       12.93     11.13 o 
 -10   4   3      387.55      417.70     22.18 o 
  -8   4   3      317.67      368.87     21.17 o 
  -6   4   3       54.15       31.75     13.15 o 
  -4   4   3       25.93       14.80     10.24 o 
  -2   4   3        8.80       14.02      6.72 o 
   0   4   3     1068.19     1049.13     34.81 o 
   2   4   3       18.04       23.55      7.79 o 
   4   4   3      238.09      241.31     27.32 o 
   6   4   3      103.32       92.95     18.56 o 
   8   4   3     4266.13     4412.10    154.58 o 
  10   4   3     1068.21     1017.21     57.22 o 
  12   4   3      266.12      236.96     28.74 o 
  14   4   3      602.54      612.84     25.24 o 
  16   4   3       50.13       49.65     12.68 o 
  18   4   3     1344.42     1357.14     58.64 o 
  20   4   3      739.99      642.57     41.76 o 
  22   4   3      810.36      812.10     63.74 o 
  24   4   3      404.15      367.33     33.95 o 
  26   4   3       85.73       62.49     21.93 o 
  28   4   3        0.16      -12.21     20.51 o 
  30   4   3      231.10      236.61     32.88 o 
  32   4   3       15.24        9.43     23.30 o 
  34   4   3       15.43        1.71     26.30 o 
  36   4   3      218.08      207.56     41.31 o 
 -33   5   3       73.57      104.53     48.14 o 
 -31   5   3      508.86      425.94    139.60 o 
 -29   5   3      214.99      194.65     32.76 o 
 -27   5   3      383.30      326.63     49.43 o 
 -25   5   3      235.79      240.88     30.96 o 
 -23   5   3        6.11       11.41     19.04 o 
 -21   5   3       72.00       79.77     23.82 o 
 -19   5   3        3.01        4.84     16.15 o 
 -17   5   3      834.99      756.92     65.05 o 
 -15   5   3     2435.92     2269.50    250.32 o 
 -13   5   3     1225.36      997.07     49.65 o 
 -11   5   3     2315.27     2267.94     94.45 o 
  -9   5   3        1.07        7.39     13.29 o 
  -7   5   3      710.21      728.51     46.61 o 
  -5   5   3     3033.78     2923.14    125.12 o 
  -3   5   3     4688.28     4634.37    196.73 o 
  -1   5   3     4254.15     4230.31    151.45 o 
   1   5   3     1204.16     1424.78     95.29 o 
   3   5   3      999.13     1035.20     42.95 o 
   5   5   3     1157.97     1242.68     71.52 o 
   7   5   3     3045.69     2796.67    128.75 o 
   9   5   3     2899.86     2983.12    122.66 o 
  11   5   3       14.06       14.52     12.40 o 
  13   5   3      331.28      271.52     25.21 o 
  15   5   3      176.31      166.81     26.31 o 
  17   5   3      209.51      196.84     24.99 o 
  19   5   3       85.93       92.05     22.12 o 
  21   5   3        1.69      -18.56     18.56 o 
  23   5   3       54.68       -6.48     21.02 o 
  25   5   3       82.17      115.79     28.77 o 
  27   5   3      209.39      237.87     34.11 o 
  29   5   3       32.58       37.95     26.01 o 
  31   5   3      188.79      237.77     36.36 o 
 -26   6   3      158.29      109.41     30.97 o 
 -24   6   3      254.55      250.28     31.02 o 
 -22   6   3      499.77      416.72     36.24 o 
 -20   6   3      187.19      216.93     39.37 o 
 -18   6   3       51.94       41.39     28.92 o 
 -16   6   3        0.38       19.63     25.22 o 
 -14   6   3      972.64      945.82     69.92 o 
 -12   6   3     1443.09     1462.15     97.19 o 
 -10   6   3      271.11      334.63     70.83 o 
  -8   6   3        7.83       57.77     33.01 o 
  -6   6   3       54.88       75.26     24.76 o 
  -4   6   3       65.37       87.33     24.07 o 
  -2   6   3       50.76       18.28     16.19 o 
   0   6   3      221.34      265.16     57.08 o 
   2   6   3      137.20      135.26     22.30 o 
   4   6   3      226.33      230.62     27.40 o 
   6   6   3      148.77      122.17     31.55 o 
   8   6   3        0.06      -10.73     22.89 o 
  10   6   3      123.03      146.19     38.48 o 
  12   6   3       92.27      126.10     25.53 o 
  14   6   3      166.96      174.27     31.54 o 
  16   6   3      306.79      291.44     37.89 o 
  18   6   3      186.19      244.20     80.58 o 
  20   6   3      333.90      324.00     46.06 o 
  22   6   3      164.77      203.85     31.06 o 
  24   6   3      411.85      430.58     54.82 o 
 -15   7   3       15.19       13.52     33.38 o 
 -13   7   3       23.82       38.24     32.31 o 
 -11   7   3        0.38      -19.26     34.38 o 
  -9   7   3        1.84      -11.00     35.76 o 
  -7   7   3      394.55      331.46     59.14 o 
  -5   7   3      283.28      256.49     53.64 o 
  -3   7   3        1.74       -9.73     18.80 o 
  -1   7   3      133.43      125.90     39.89 o 
   1   7   3       34.69        4.03     22.01 o 
   3   7   3      175.05       98.47     39.89 o 
   5   7   3        7.76       68.77     38.51 o 
   7   7   3      135.06      211.81     50.89 o 
   9   7   3        8.25       12.38     37.13 o 
  11   7   3       25.67       76.00     28.00 o 
  13   7   3        9.92       26.82     30.15 o 
 -42   0   4     1010.09     1478.26    111.61 o 
 -40   0   4     1184.79     1572.00    115.05 o 
 -38   0   4       46.60       72.55     32.16 o 
 -36   0   4       71.42       67.29     29.22 o 
 -34   0   4       25.24       15.65     23.57 o 
 -32   0   4      580.25      531.06     44.64 o 
 -30   0   4     7011.94     6917.86    242.90 o 
 -28   0   4     4899.99     5050.60    170.15 o 
 -26   0   4      135.70      106.18     20.37 o 
 -24   0   4     2757.88     2523.48    103.82 o 
 -22   0   4    14320.89    14339.98    474.55 o 
 -20   0   4     7391.44     7035.64    205.33 o 
 -18   0   4     5758.04     5027.56    186.32 o 
 -16   0   4     1385.95     1360.15     46.07 o 
 -14   0   4       92.86       98.07     11.00 o 
 -12   0   4      471.08      425.10     18.20 o 
 -10   0   4     1374.10     1262.44     37.08 o 
  -8   0   4     2375.98     2479.07     72.11 o 
  -6   0   4    29659.48    29798.66    705.32 o 
  -4   0   4    12979.95    13643.08    337.35 o 
  -2   0   4    43465.29    46318.26   1218.65 o 
   0   0   4     3073.92     2952.07     78.44 o 
   2   0   4     2645.10     2749.92     71.46 o 
   4   0   4    28618.40    29626.17    739.96 o 
   6   0   4    89951.70    92748.27   2325.88 o 
   8   0   4     6526.14     7050.43    181.80 o 
  10   0   4    13294.08    13941.11    353.85 o 
  12   0   4     3188.38     3140.56     85.03 o 
  14   0   4     7659.73     8315.08    231.06 o 
  16   0   4     8997.22     9639.08    266.73 o 
  18   0   4      550.98      462.90     21.80 o 
  20   0   4      138.07      153.58     16.78 o 
  22   0   4      476.28      417.94     33.45 o 
  24   0   4     2105.13     2223.29    122.91 o 
  26   0   4     1070.01      999.66     56.86 o 
  28   0   4     2348.79     2403.61    156.60 o 
  30   0   4      415.83      395.19     40.53 o 
  32   0   4      195.33      207.16     35.08 o 
  34   0   4      678.13      668.39     56.43 o 
  36   0   4      489.76      496.67     54.21 o 
  38   0   4     1045.64     1165.72     79.37 o 
  40   0   4      249.50      405.97     74.73 o 
  42   0   4        1.37      -51.14     51.14 o 
 -43   1   4       36.20       17.47     32.57 o 
 -41   1   4        0.42      -12.12     25.72 o 
 -39   1   4      143.27       55.43     27.91 o 
 -37   1   4        4.51       11.20     20.53 o 
 -35   1   4      338.20      315.05     30.40 o 
 -33   1   4     1105.00     1167.01     67.97 o 
 -31   1   4     2301.68     2251.82     70.86 o 
 -29   1   4      338.38      329.36     21.48 o 
 -27   1   4      386.03      367.25     20.95 o 
 -25   1   4     2376.45     2386.85     67.61 o 
 -23   1   4     2221.14     2229.39     52.61 o 
 -21   1   4     2621.01     2558.10     57.89 o 
 -19   1   4        5.77       20.60      8.05 o 
 -17   1   4      772.12      841.61     23.22 o 
 -15   1   4       14.74       -2.27      5.59 o 
 -13   1   4     5393.19     5484.33    104.10 o 
 -11   1   4     1861.15     1859.18     37.00 o 
  -9   1   4    16676.70    16866.26    306.42 o 
  -7   1   4     1444.09     1516.27     32.24 o 
  -5   1   4     1526.04     1468.93     31.53 o 
  -3   1   4    16545.21    16404.81    372.48 o 
  -1   1   4       80.74      112.68      7.05 o 
   1   1   4      535.21      541.62     14.09 o 
   3   1   4     2008.84     2050.74     47.22 o 
   5   1   4    25435.82    25976.97    545.76 o 
   7   1   4      665.50      509.47     15.27 o 
   9   1   4      632.24      488.88     15.33 o 
  11   1   4      127.37       90.17      9.72 o 
  13   1   4     1221.88     1489.08     34.00 o 
  15   1   4     2929.45     3168.45     64.59 o 
  17   1   4     4988.01     5219.63    112.54 o 
  19   1   4      306.43      287.56     13.59 o 
  21   1   4     2288.13     2350.02     60.30 o 
  23   1   4     4808.67     5344.18    125.20 o 
  25   1   4     1169.32     1191.81     43.99 o 
  27   1   4      116.30      117.35     16.86 o 
  29   1   4     1735.34     1803.03     78.17 o 
  31   1   4     1270.24     1267.02     64.40 o 
  33   1   4      248.93      335.37     37.50 o 
  35   1   4      330.22      349.31     40.07 o 
  37   1   4      139.11      191.21     35.39 o 
  39   1   4      278.91      370.16     64.32 o 
  41   1   4       56.40       20.63     31.84 o 
 -42   2   4      118.23      122.68     33.94 o 
 -40   2   4       55.75       38.04     27.93 o 
 -38   2   4      115.88      134.39     31.37 o 
 -36   2   4      361.43      304.95     43.84 o 
 -34   2   4       21.79       44.11     24.77 o 
 -32   2   4      304.93      222.14     30.53 o 
 -30   2   4      390.42      331.08     29.20 o 
 -28   2   4       93.39       96.99     20.07 o 
 -26   2   4     1232.72     1083.47     48.12 o 
 -24   2   4     1671.71     1784.33     65.83 o 
 -22   2   4      372.17      426.07     18.60 o 
 -20   2   4      804.25      715.44     22.22 o 
 -18   2   4      712.49      644.45     20.75 o 
 -16   2   4     2589.22     2381.39     49.45 o 
 -14   2   4      686.09      602.63     16.41 o 
 -12   2   4     2223.34     2393.51     50.67 o 
 -10   2   4     2116.93     1952.19     42.87 o 
  -8   2   4     5500.41     4802.00    109.09 o 
  -6   2   4     1629.80     1626.81     39.09 o 
  -4   2   4        1.66       31.26      6.15 o 
  -2   2   4     1245.19     1510.10     43.85 o 
   0   2   4    10240.46    10467.65    257.16 o 
   2   2   4     7334.64     6906.45    174.66 o 
   4   2   4    14058.23    14061.63    322.48 o 
   6   2   4      439.57      421.97     13.57 o 
   8   2   4     3297.02     3399.34     77.43 o 
  10   2   4      143.52      122.08      9.05 o 
  12   2   4     8096.83     8397.05    166.28 o 
  14   2   4     6327.79     5991.44    121.23 o 
  16   2   4     1740.38     1710.10     53.36 o 
  18   2   4    10456.22    10560.59    244.81 o 
  20   2   4     7427.81     7554.41    179.70 o 
  22   2   4     6138.32     5795.46    148.58 o 
  24   2   4      261.34      208.49     15.87 o 
  26   2   4      613.10      551.07     44.05 o 
  28   2   4     3401.51     3616.85    152.88 o 
  30   2   4      514.65      555.67     68.66 o 
  32   2   4     1311.16     1368.57     90.79 o 
  34   2   4       36.79       26.70     22.75 o 
  36   2   4      610.85      580.10     53.47 o 
  38   2   4       26.14       20.70     27.83 o 
  40   2   4      251.15      296.37     43.30 o 
 -39   3   4       25.39       23.03     27.46 o 
 -37   3   4        8.85        6.61     24.12 o 
 -35   3   4       15.16       46.45     25.69 o 
 -33   3   4      158.92      156.88     28.14 o 
 -31   3   4       46.24       46.17     22.87 o 
 -29   3   4      160.01      154.51     21.97 o 
 -27   3   4      103.54       68.05     17.79 o 
 -25   3   4      606.14      577.17     34.41 o 
 -23   3   4     1804.44     1683.49     64.56 o 
 -21   3   4        0.82      -10.61     10.61 o 
 -19   3   4      313.45      362.78     23.38 o 
 -17   3   4     1453.34     1463.85     44.78 o 
 -15   3   4      211.72      233.78     14.41 o 
 -13   3   4      248.38      271.57     13.74 o 
 -11   3   4       86.71      120.49     10.22 o 
  -9   3   4     1023.01     1035.19     29.57 o 
  -7   3   4      139.96      147.61     10.92 o 
  -5   3   4       42.61       25.36      5.90 o 
  -3   3   4        8.61       13.95      5.87 o 
  -1   3   4      187.07      140.68      9.71 o 
   1   3   4     1935.69     2117.03     55.48 o 
   3   3   4      279.16      297.25     14.60 o 
   5   3   4      885.18      774.32     22.53 o 
   7   3   4       42.06       37.61      6.51 o 
   9   3   4      152.89      128.01      8.84 o 
  11   3   4     2245.78     2090.40     58.99 o 
  13   3   4       40.28        3.95      8.10 o 
  15   3   4      228.77      201.61     17.83 o 
  17   3   4      174.13      168.30     13.95 o 
  19   3   4     1441.87     1269.28     47.27 o 
  21   3   4     2642.41     2498.38     74.12 o 
  23   3   4        0.42      -11.47     11.89 o 
  25   3   4       67.72       48.26     15.03 o 
  27   3   4       15.78       29.76     17.11 o 
  29   3   4      106.32      115.23     23.00 o 
  31   3   4        0.66       -5.84     18.85 o 
  33   3   4      503.18      506.62     88.25 o 
  35   3   4       14.31       33.18     23.45 o 
  37   3   4       37.88       45.60     25.50 o 
  39   3   4      406.61      524.01     99.03 o 
 -36   4   4      113.53       52.18     32.74 o 
 -34   4   4      370.58      300.66     53.01 o 
 -32   4   4      816.60      734.65     68.43 o 
 -30   4   4      491.17      436.76     43.16 o 
 -28   4   4      998.48      804.78     52.36 o 
 -26   4   4        0.57      -14.28     19.59 o 
 -24   4   4      427.07      347.52     32.52 o 
 -22   4   4       47.00       64.96     21.02 o 
 -20   4   4       61.45       54.49     19.22 o 
 -18   4   4     2664.89     2425.47    101.43 o 
 -16   4   4      596.61      494.79     27.21 o 
 -14   4   4       27.72       16.75     11.75 o 
 -12   4   4      114.45      143.42     12.35 o 
 -10   4   4     1370.72     1404.70     43.37 o 
  -8   4   4      994.88      981.11     37.82 o 
  -6   4   4      692.82      594.79     30.54 o 
  -4   4   4      309.34      274.17     16.93 o 
  -2   4   4     1202.10     1229.64     42.75 o 
   0   4   4      542.50      580.54     22.68 o 
   2   4   4     2233.39     2165.91     66.24 o 
   4   4   4     3567.43     3711.55    127.50 o 
   6   4   4     3634.53     3752.26    127.56 o 
   8   4   4      330.34      409.77     23.23 o 
  10   4   4        3.71        0.74      7.35 o 
  12   4   4       14.23       10.66      8.58 o 
  14   4   4     3131.07     3099.76    106.05 o 
  16   4   4      417.93      435.12     30.00 o 
  18   4   4       15.94        2.53     15.28 o 
  20   4   4      616.14      645.97     42.28 o 
  22   4   4      240.10      280.26     32.43 o 
  24   4   4       64.33       60.64     25.18 o 
  26   4   4      451.95      504.47     53.81 o 
  28   4   4      686.63      732.46     63.88 o 
  30   4   4       76.94      104.36     27.39 o 
  32   4   4       13.43       32.99     26.63 o 
  34   4   4       69.16       98.23     30.77 o 
 -31   5   4        7.50        4.54     25.13 o 
 -29   5   4       12.05       22.72     24.69 o 
 -27   5   4      109.85      100.37     35.74 o 
 -25   5   4      287.27      305.08     34.56 o 
 -23   5   4       71.74       75.93     22.91 o 
 -21   5   4      168.41      126.90     23.11 o 
 -19   5   4      436.05      364.25     55.85 o 
 -17   5   4      129.63      113.83     31.67 o 
 -15   5   4     1271.82     1286.13     65.91 o 
 -13   5   4      907.04      974.62     60.35 o 
 -11   5   4      276.24      352.38     40.10 o 
  -9   5   4       62.12      115.92     14.37 o 
  -7   5   4       39.71       51.64     14.09 o 
  -5   5   4        9.58       10.52     20.03 o 
  -3   5   4      203.15      329.46     48.45 o 
  -1   5   4     1062.01     1120.23     61.14 o 
   1   5   4     2528.59     2562.48    140.51 o 
   3   5   4     1281.66     1287.28     69.90 o 
   5   5   4     1178.37     1229.88     90.17 o 
   7   5   4      170.64      197.54     46.56 o 
   9   5   4       15.57       27.77     13.10 o 
  11   5   4     1555.77     1573.50     72.77 o 
  13   5   4      229.61      244.12     45.26 o 
  15   5   4       99.07       83.60     20.17 o 
  17   5   4       43.07       23.31     18.47 o 
  19   5   4        2.99       -0.83     18.40 o 
  21   5   4      327.21      329.81     34.01 o 
  23   5   4       61.71       76.73     31.37 o 
  25   5   4      876.19      844.17    159.41 o 
  27   5   4       13.08       38.98     24.90 o 
  29   5   4      160.53      208.65     34.58 o 
  31   5   4        7.51      -12.92     29.21 o 
 -26   6   4       20.62       52.05     25.78 o 
 -24   6   4       23.61       47.80     27.79 o 
 -22   6   4       12.62       16.63     28.75 o 
 -20   6   4      553.91      616.06     60.12 o 
 -18   6   4      493.73      422.35     46.90 o 
 -16   6   4      220.82      196.80     45.68 o 
 -14   6   4      463.47      407.48     51.13 o 
 -12   6   4       86.50       90.09     29.96 o 
 -10   6   4     1373.65     1344.56    169.86 o 
  -8   6   4     1747.58     1648.00     96.73 o 
  -6   6   4     1531.11     1371.93     83.21 o 
  -4   6   4      305.51      353.94     50.20 o 
  -2   6   4      234.95      257.95     34.38 o 
   0   6   4      621.77      566.96     44.61 o 
   2   6   4       23.27       18.02     19.16 o 
   4   6   4       42.41       61.70     46.76 o 
   6   6   4     1086.24     1063.85     84.58 o 
   8   6   4      103.79      127.65     23.14 o 
  10   6   4        1.67       11.81     19.58 o 
  12   6   4       56.70       63.29     33.40 o 
  14   6   4       36.54        9.73     21.94 o 
  16   6   4      185.07      212.37     33.83 o 
  18   6   4      411.49      450.68     79.85 o 
  20   6   4      273.03      263.41     47.45 o 
  22   6   4        0.73       -4.84     22.57 o 
  24   6   4        6.58       62.06     29.01 o 
 -15   7   4        5.54       55.95     37.78 o 
 -13   7   4       91.98      143.21     39.84 o 
 -11   7   4      813.56      801.83     99.03 o 
  -9   7   4      251.76      170.54     55.01 o 
  -7   7   4        4.63        2.22     19.55 o 
  -5   7   4       28.72       18.43     19.27 o 
  -3   7   4      175.95      175.15     28.99 o 
  -1   7   4       83.82      116.53     27.75 o 
   1   7   4       13.91       24.53     23.46 o 
   3   7   4      378.56      336.96     56.39 o 
   5   7   4      146.11      104.57     28.88 o 
   7   7   4      203.98      244.81     55.01 o 
   9   7   4      215.25      265.44     56.39 o 
  11   7   4      189.81      188.41     58.45 o 
  13   7   4      112.41      112.78     34.43 o 
 -43   1   5      480.23      534.34     57.05 o 
 -41   1   5       15.54       18.62     26.06 o 
 -39   1   5      200.81      189.71     29.82 o 
 -37   1   5      146.50      134.98     24.87 o 
 -35   1   5      265.42      240.03     34.06 o 
 -33   1   5      364.26      378.36     31.31 o 
 -31   1   5     1363.55     1425.45     72.49 o 
 -29   1   5     4047.90     3980.08    106.61 o 
 -27   1   5      710.34      769.54     29.39 o 
 -25   1   5      201.31      184.50     15.11 o 
 -23   1   5     1557.95     1419.44     37.88 o 
 -21   1   5     1478.13     1251.76     35.09 o 
 -19   1   5     1226.10     1126.98     29.78 o 
 -17   1   5     1118.59      982.49     25.70 o 
 -15   1   5     2232.30     2198.23     45.12 o 
 -13   1   5       26.84       38.34      6.13 o 
 -11   1   5      363.38      222.16      9.07 o 
  -9   1   5     3142.88     2593.68     50.80 o 
  -7   1   5     9007.06     9097.21    174.74 o 
  -5   1   5     3164.81     2941.28     62.47 o 
  -3   1   5      299.65      338.64      9.93 o 
  -1   1   5      120.23      132.18      5.87 o 
   1   1   5     6979.16     7139.23    132.41 o 
   3   1   5    17378.66    17131.68    333.27 o 
   5   1   5        1.73       -3.59      3.59 o 
   7   1   5     6070.60     6554.23    129.53 o 
   9   1   5     1085.02     1287.89     28.84 o 
  11   1   5    18912.12    19747.26    376.49 o 
  13   1   5     3561.25     3665.15     84.06 o 
  15   1   5     3192.87     3356.31     74.75 o 
  17   1   5     1661.07     1494.64     38.89 o 
  19   1   5      192.19      206.01     12.25 o 
  21   1   5       46.12       35.60      9.61 o 
  23   1   5     1277.79     1090.83     45.26 o 
  25   1   5     4111.20     4278.90    116.72 o 
  27   1   5       34.13       29.91     14.46 o 
  29   1   5     1839.03     2055.82     75.89 o 
  31   1   5      479.67      518.24     43.60 o 
  33   1   5      788.38      770.47     54.43 o 
  35   1   5      124.72      137.32     32.08 o 
  37   1   5      582.12      561.04     53.47 o 
  39   1   5      912.66      933.13     70.73 o 
  41   1   5       89.43      177.04     40.42 o 
 -42   2   5      219.35      128.54     51.61 o 
 -40   2   5       11.09       -1.91     26.08 o 
 -38   2   5        8.98       28.71     25.38 o 
 -36   2   5      562.20      481.22     43.58 o 
 -34   2   5      279.92      305.72     36.59 o 
 -32   2   5       30.55       16.52     22.06 o 
 -30   2   5      152.29       90.62     22.17 o 
 -28   2   5     2797.26     2525.01     89.45 o 
 -26   2   5     6868.06     6425.20    194.84 o 
 -24   2   5      165.04      179.56     15.41 o 
 -22   2   5      347.95      375.07     21.57 o 
 -20   2   5      905.78      784.91     25.93 o 
 -18   2   5      259.84      243.94     12.41 o 
 -16   2   5      243.39      310.33     13.03 o 
 -14   2   5       42.51       66.71      7.69 o 
 -12   2   5      403.97      396.81     13.50 o 
 -10   2   5      794.88      858.60     22.96 o 
  -8   2   5       21.28       34.11      6.10 o 
  -6   2   5      664.55      729.25     20.47 o 
  -4   2   5      462.40      457.24     16.07 o 
  -2   2   5       12.99        3.42      5.79 o 
   0   2   5      366.39      381.60     15.04 o 
   2   2   5      111.15      147.47      7.35 o 
   4   2   5     1227.03     1274.04     33.74 o 
   6   2   5    10185.42    10655.25    236.98 o 
   8   2   5      287.12      252.08     10.65 o 
  10   2   5      555.90      562.66     24.82 o 
  12   2   5      230.81      362.82     13.22 o 
  14   2   5       15.04       18.28      5.65 o 
  16   2   5      328.08      367.22     21.20 o 
  18   2   5     2687.96     2828.01     70.11 o 
  20   2   5      430.99      483.46     24.14 o 
  22   2   5        7.87      -10.57     10.57 o 
  24   2   5       69.90       20.64     11.34 o 
  26   2   5      145.92      135.00     16.93 o 
  28   2   5     1006.67     1051.88     60.94 o 
  30   2   5       14.46        9.37     20.52 o 
  32   2   5      312.14      305.60     45.41 o 
  34   2   5       25.82       16.69     22.42 o 
  36   2   5       24.84       34.98     29.58 o 
  38   2   5        1.70       10.20     27.42 o 
  40   2   5       44.42        5.26     29.63 o 
 -39   3   5      212.60      212.84     34.76 o 
 -37   3   5        7.88        0.50     23.05 o 
 -35   3   5      374.38      406.42     47.66 o 
 -33   3   5      826.53      828.87     75.32 o 
 -31   3   5     1181.73      968.14     55.13 o 
 -29   3   5      789.15      789.41     45.33 o 
 -27   3   5       23.71       28.30     20.34 o 
 -25   3   5      588.14      598.10     34.28 o 
 -23   3   5        6.35        0.00     12.54 o 
 -21   3   5     2989.33     2632.40     89.45 o 
 -19   3   5     3502.66     3498.82    101.23 o 
 -17   3   5      427.07      376.14     31.42 o 
 -15   3   5       52.08       65.73      9.80 o 
 -13   3   5      202.21      147.33     11.39 o 
 -11   3   5      518.67      449.36     17.07 o 
  -9   3   5      184.34      176.27     13.78 o 
  -7   3   5      400.15      361.32     12.83 o 
  -5   3   5      454.19      421.07     20.72 o 
  -3   3   5      228.59      213.67     12.00 o 
  -1   3   5       51.12       54.19      7.34 o 
   1   3   5      398.43      369.86     19.06 o 
   3   3   5     5477.20     5706.86    139.84 o 
   5   3   5      362.51      312.44     15.83 o 
   7   3   5       59.76       76.17      8.10 o 
   9   3   5     1054.57     1059.42     32.47 o 
  11   3   5      270.75      291.47     20.51 o 
  13   3   5      452.95      432.79     28.21 o 
  15   3   5     8052.70     7936.33    233.92 o 
  17   3   5     3279.86     3135.88    102.10 o 
  19   3   5      535.59      457.81     33.81 o 
  21   3   5       73.80       56.75     14.14 o 
  23   3   5      141.11      122.11     16.03 o 
  25   3   5     5856.63     5624.42    250.54 o 
  27   3   5     1318.06     1335.09     85.05 o 
  29   3   5      457.79      496.14     55.15 o 
  31   3   5       89.81       63.40     22.87 o 
  33   3   5      214.85      146.24     28.93 o 
  35   3   5      408.12      435.99     79.22 o 
  37   3   5     1203.64     1204.28    137.62 o 
 -36   4   5        1.38        2.49     28.19 o 
 -34   4   5       94.52       63.15     31.75 o 
 -32   4   5       65.02       69.44     29.64 o 
 -30   4   5        9.66        3.53     21.32 o 
 -28   4   5       36.74       36.86     23.54 o 
 -26   4   5       60.85        5.70     20.50 o 
 -24   4   5        2.78        1.73     19.31 o 
 -22   4   5      657.51      520.59     59.96 o 
 -20   4   5       63.12       38.99     19.08 o 
 -18   4   5     1372.05     1243.97     54.85 o 
 -16   4   5      274.64      255.98     21.28 o 
 -14   4   5      257.29      286.75     26.35 o 
 -12   4   5        1.69      -10.92     10.92 o 
 -10   4   5        5.93       -6.99      7.69 o 
  -8   4   5        1.05       -7.00      7.00 o 
  -6   4   5     3013.64     3037.78     93.54 o 
  -4   4   5     2669.04     2661.30     87.04 o 
  -2   4   5     1455.35     1379.40     50.41 o 
   0   4   5     1976.53     1875.38     58.92 o 
   2   4   5       68.04       84.69     11.28 o 
   4   4   5     2894.11     2849.11     87.60 o 
   6   4   5     4766.56     4781.27    138.43 o 
   8   4   5     3952.03     4026.43    117.32 o 
  10   4   5      305.75      291.96     16.95 o 
  12   4   5      259.90      284.11     23.33 o 
  14   4   5      643.57      661.68     30.86 o 
  16   4   5     1853.52     1841.69     72.36 o 
  18   4   5     2326.77     2150.13    134.14 o 
  20   4   5        4.97       -3.69     16.55 o 
  22   4   5      470.07      447.10     36.98 o 
  24   4   5      676.59      585.24     43.19 o 
  26   4   5       11.44       29.13     23.09 o 
  28   4   5        0.38      -19.60     21.11 o 
  30   4   5      135.56      133.96     35.51 o 
  32   4   5      149.62       74.57     30.04 o 
  34   4   5      417.74      393.27     73.59 o 
 -31   5   5      365.58      273.94     51.61 o 
 -29   5   5      150.68       85.68     29.22 o 
 -27   5   5       30.67       10.06     24.13 o 
 -25   5   5      121.37       61.64     24.55 o 
 -23   5   5      576.10      478.01     41.49 o 
 -21   5   5      391.39      384.31     38.91 o 
 -19   5   5      305.74      342.61     38.75 o 
 -17   5   5     1368.03     1265.97    120.30 o 
 -15   5   5     1619.25     1573.08     74.51 o 
 -13   5   5     1135.32     1089.63     46.92 o 
 -11   5   5     2206.82     1969.58     76.61 o 
  -9   5   5      243.80      260.83     17.07 o 
  -7   5   5     1157.28     1174.33     95.88 o 
  -5   5   5       40.53       50.86     15.18 o 
  -3   5   5       66.54       53.58     17.33 o 
  -1   5   5      450.01      428.35     36.81 o 
   1   5   5      372.00      294.54     29.32 o 
   3   5   5      380.08      469.71     98.06 o 
   5   5   5       32.63       56.13     18.28 o 
   7   5   5       72.11       60.01     11.60 o 
   9   5   5      245.50      281.45     18.80 o 
  11   5   5     2303.28     2142.61     90.26 o 
  13   5   5       39.13       28.26     17.88 o 
  15   5   5      204.44      184.44     26.27 o 
  17   5   5      312.35      406.32     62.33 o 
  19   5   5      100.90       77.96     22.91 o 
  21   5   5       10.88       -3.68     20.99 o 
  23   5   5      182.77      213.24     32.31 o 
  25   5   5       82.99       77.49     27.10 o 
  27   5   5       38.59       29.27     26.72 o 
  29   5   5      103.29      159.35     32.80 o 
 -26   6   5      245.57      288.83     48.14 o 
 -24   6   5      147.35      176.69     27.75 o 
 -22   6   5      142.49      114.95     24.98 o 
 -20   6   5        1.04       -8.23     16.83 o 
 -18   6   5        5.58       41.67     18.42 o 
 -16   6   5      267.22      299.19     28.48 o 
 -14   6   5     1450.75     1459.07     77.51 o 
 -12   6   5      449.66      514.00     36.69 o 
 -10   6   5       53.09       60.67     17.46 o 
  -8   6   5        3.09       -9.63     16.11 o 
  -6   6   5      101.14       27.51     19.11 o 
  -4   6   5       78.98      108.75     23.66 o 
  -2   6   5      596.42      673.50     55.70 o 
   0   6   5      568.12      595.53     66.02 o 
   2   6   5       97.24       84.64     33.70 o 
   4   6   5      230.18      197.04     29.13 o 
   6   6   5      178.46      266.90     32.48 o 
   8   6   5      864.03      850.55     51.03 o 
  10   6   5      526.37      582.13     38.08 o 
  12   6   5       23.24        7.64     17.45 o 
  14   6   5      124.71      123.79     23.63 o 
  16   6   5       31.20        5.44     20.68 o 
  18   6   5       26.87       -0.34     21.48 o 
  20   6   5      227.42      253.25     32.46 o 
  22   6   5      345.63      397.13     48.44 o 
  24   6   5       23.53       16.98     28.52 o 
 -13   7   5       83.29       98.57     29.93 o 
 -11   7   5        4.85      -11.04     34.68 o 
  -9   7   5      312.31      282.82     61.20 o 
  -7   7   5      239.45      249.40     50.89 o 
  -5   7   5       29.13        9.21     20.65 o 
  -3   7   5      140.15       75.79     25.40 o 
  -1   7   5        0.65      -20.63     20.63 o 
   1   7   5        0.88      -14.70     30.95 o 
   3   7   5      252.29      216.58     35.01 o 
   5   7   5       50.79       63.22     27.70 o 
   7   7   5        0.03      -23.34     23.34 o 
   9   7   5       39.90       49.51     41.26 o 
  11   7   5        5.24       -6.88     25.76 o 
 -42   0   6      562.60      826.53     80.37 o 
 -40   0   6        9.18        7.94     36.83 o 
 -38   0   6      497.60      508.40     57.11 o 
 -36   0   6       39.43       67.94     29.76 o 
 -34   0   6      951.78     1052.02     66.35 o 
 -32   0   6     5812.75     5914.67    222.72 o 
 -30   0   6     1158.66     1191.63     56.89 o 
 -28   0   6      223.80      214.83     23.17 o 
 -26   0   6      809.72      669.17     49.91 o 
 -24   0   6      637.06      455.34     28.98 o 
 -22   0   6      221.26      234.82     20.68 o 
 -20   0   6     1620.27     1326.35     44.89 o 
 -18   0   6     1316.49     1441.98     59.40 o 
 -16   0   6    10710.52    11672.47    327.56 o 
 -14   0   6    11290.54    12608.86    323.71 o 
 -12   0   6     1916.70     2292.51     65.58 o 
 -10   0   6     7652.39     7682.31    198.92 o 
  -8   0   6    27090.07    27954.18    690.48 o 
  -6   0   6    10521.08    10810.68    254.98 o 
  -4   0   6    22083.39    23647.23    581.80 o 
  -2   0   6     2827.13     2744.91     71.36 o 
   0   0   6     1187.22     1287.02     35.59 o 
   2   0   6    13268.40    13429.66    351.02 o 
   4   0   6    19084.91    19782.36    534.83 o 
   6   0   6      798.61      924.93     28.18 o 
   8   0   6      277.65      289.27     12.77 o 
  10   0   6     3064.99     4058.95    107.03 o 
  12   0   6     7983.49     8556.27    219.96 o 
  14   0   6    15025.61    16079.25    425.83 o 
  16   0   6      187.61      180.43     14.18 o 
  18   0   6      797.32     1107.86     55.79 o 
  20   0   6      587.04      526.02     35.50 o 
  22   0   6     3386.64     2827.11    170.47 o 
  24   0   6     4032.93     4116.57    162.39 o 
  26   0   6     4162.90     4221.50    178.02 o 
  28   0   6     1210.02     1129.35     65.91 o 
  30   0   6     4849.49     5355.83    239.20 o 
  32   0   6       45.48       38.26     26.50 o 
  34   0   6      851.79      922.93     67.27 o 
  36   0   6     2107.53     2325.17    124.16 o 
  38   0   6       81.66      131.46     74.27 o 
  40   0   6       87.35      193.31     96.28 o 
 -43   1   6        0.07       -8.86     30.86 o 
 -41   1   6      189.23      230.90     36.00 o 
 -39   1   6        0.90       -8.55     21.88 o 
 -37   1   6      470.06      531.08     55.82 o 
 -35   1   6        1.78       -5.18     19.77 o 
 -33   1   6      900.45      726.11     37.67 o 
 -31   1   6       34.81       32.16     16.25 o 
 -29   1   6     2105.71     1951.46     62.08 o 
 -27   1   6      132.85       72.04     13.85 o 
 -25   1   6      320.91      275.12     17.20 o 
 -23   1   6      948.88      928.70     29.26 o 
 -21   1   6       22.10        5.57      8.86 o 
 -19   1   6       64.85       67.88      9.53 o 
 -17   1   6     2051.21     1812.84     41.10 o 
 -15   1   6     2089.50     2085.14     43.74 o 
 -13   1   6    10402.59    10856.21    204.45 o 
 -11   1   6     1893.55     2114.78     43.78 o 
  -9   1   6      355.32      318.65     10.62 o 
  -7   1   6     8380.60     8459.56    176.56 o 
  -5   1   6     6254.69     6487.50    137.75 o 
  -3   1   6     3549.70     3540.67     77.77 o 
  -1   1   6       14.23       13.88      1.98 o 
   1   1   6        2.06       -3.43      3.43 o 
   3   1   6     1718.43     1776.05     38.89 o 
   5   1   6      333.46      458.98     12.77 o 
   7   1   6    14002.54    14828.82    290.25 o 
   9   1   6    13642.77    14500.25    279.13 o 
  11   1   6     6463.72     7520.35    151.19 o 
  13   1   6     5002.49     5230.07    105.16 o 
  15   1   6     1314.36     1231.77     33.96 o 
  17   1   6     2123.54     2333.54     60.07 o 
  19   1   6     3915.52     4021.41     94.44 o 
  21   1   6      212.99      229.96     13.69 o 
  23   1   6     4419.86     4434.19    126.49 o 
  25   1   6        1.21      -11.83     11.83 o 
  27   1   6      287.21      232.49     21.31 o 
  29   1   6        0.35       25.12     18.93 o 
  31   1   6      384.62      385.87     38.85 o 
  33   1   6       25.56       19.08     24.31 o 
  35   1   6      443.09      429.37     43.88 o 
  37   1   6      129.00       85.75     31.73 o 
  39   1   6      468.90      418.03     49.80 o 
  41   1   6       31.01       88.10     35.45 o 
 -42   2   6       36.69       20.04     39.61 o 
 -40   2   6      300.68      272.80     39.29 o 
 -38   2   6        4.13      -14.69     22.59 o 
 -36   2   6      305.27      207.16     32.32 o 
 -34   2   6      916.13      900.55     58.61 o 
 -32   2   6     1254.59     1270.38     99.27 o 
 -30   2   6      579.50      613.72     39.22 o 
 -28   2   6      113.27       77.18     20.44 o 
 -26   2   6        0.12       -8.56     14.00 o 
 -24   2   6     7783.11     7238.29    165.82 o 
 -22   2   6     6546.91     6120.93    142.38 o 
 -20   2   6     2217.70     2158.36     54.01 o 
 -18   2   6     1649.17     1620.46     39.96 o 
 -16   2   6      432.31      343.50     14.17 o 
 -14   2   6     6685.22     6523.55    128.87 o 
 -12   2   6    14117.55    12641.97    266.60 o 
 -10   2   6     8540.64     8729.87    195.82 o 
  -8   2   6     7281.56     7114.08    168.60 o 
  -6   2   6     2165.36     2206.92     60.43 o 
  -4   2   6     2972.40     2870.63     70.38 o 
  -2   2   6    21016.77    22187.36    472.93 o 
   0   2   6    24802.51    25097.95    566.77 o 
   2   2   6      650.75      598.19     18.98 o 
   4   2   6      572.71      632.68     23.02 o 
   6   2   6      458.72      369.50     14.87 o 
   8   2   6    12950.55    14095.04    323.44 o 
  10   2   6     1255.31     1229.34     30.18 o 
  12   2   6      712.29      770.52     20.08 o 
  14   2   6      179.12      179.75     14.45 o 
  16   2   6       32.54       15.12      9.24 o 
  18   2   6     1527.42     1518.37     56.14 o 
  20   2   6      270.00      234.89     18.36 o 
  22   2   6     1426.50     1413.73     54.61 o 
  24   2   6       99.13       58.19     15.07 o 
  26   2   6        7.14       -5.54     14.09 o 
  28   2   6     4721.38     4993.12    240.19 o 
  30   2   6      172.05      199.37     28.66 o 
  32   2   6      593.57      555.28     66.94 o 
  34   2   6      897.51      978.87    133.80 o 
  36   2   6      464.95      492.51     48.29 o 
  38   2   6      207.40      282.05     60.94 o 
  40   2   6      244.19      262.69     81.15 o 
 -39   3   6       74.05       93.65     30.06 o 
 -37   3   6      664.87      781.03     66.85 o 
 -35   3   6      142.65      137.46     28.37 o 
 -33   3   6       23.72       28.39     29.80 o 
 -31   3   6      725.00      666.54     49.08 o 
 -29   3   6      586.34      592.02     36.72 o 
 -27   3   6      174.39      193.94     22.77 o 
 -25   3   6        0.40      -13.46     13.46 o 
 -23   3   6     2206.97     1900.46     71.15 o 
 -21   3   6     2979.30     2757.14    110.16 o 
 -19   3   6        5.33        6.11     11.15 o 
 -17   3   6     1685.97     1575.45     62.81 o 
 -15   3   6     1015.28     1027.55     38.08 o 
 -13   3   6      595.72      635.54     30.45 o 
 -11   3   6        4.43       -7.17      7.17 o 
  -9   3   6     1039.86     1213.40     34.07 o 
  -7   3   6     1167.35     1314.55     35.46 o 
  -5   3   6      174.58      281.24     14.10 o 
  -3   3   6     4605.70     4541.77    121.41 o 
  -1   3   6       32.60       21.99      7.06 o 
   1   3   6      164.68      181.06     11.37 o 
   3   3   6       81.75      152.07      9.30 o 
   5   3   6     2481.00     2515.35     67.07 o 
   7   3   6     4564.22     4550.08    107.64 o 
   9   3   6     3470.18     3372.89     89.19 o 
  11   3   6       79.41       55.93      9.66 o 
  13   3   6      779.82      786.31     42.86 o 
  15   3   6        9.83       19.99     12.04 o 
  17   3   6      626.51      507.58     27.92 o 
  19   3   6     4236.16     4017.88    138.06 o 
  21   3   6      183.80      453.39     35.55 o 
  23   3   6      266.79      214.36     20.71 o 
  25   3   6      384.68      381.29     43.57 o 
  27   3   6       19.12       93.22     20.10 o 
  29   3   6      428.01      397.15     50.95 o 
  31   3   6      524.76      490.87     59.05 o 
  33   3   6      327.25      315.17     62.97 o 
  35   3   6       21.56       45.49     25.20 o 
  37   3   6        6.98       11.61     25.82 o 
 -36   4   6      666.38      707.28     75.09 o 
 -34   4   6      337.54      283.82     47.36 o 
 -32   4   6      116.02       88.07     50.33 o 
 -30   4   6       81.70       63.23     24.56 o 
 -28   4   6        0.98      -16.03     19.10 o 
 -26   4   6      429.96      279.99     34.72 o 
 -24   4   6      293.52      277.42     34.23 o 
 -22   4   6      156.23      218.71     38.41 o 
 -20   4   6     2582.94     2270.19    103.78 o 
 -18   4   6      489.83      456.39     34.38 o 
 -16   4   6      223.90      221.92     21.64 o 
 -14   4   6      817.78      880.19     44.57 o 
 -12   4   6       44.63       42.98     11.99 o 
 -10   4   6     1445.76     1237.52     45.24 o 
  -8   4   6      558.80      477.48     22.51 o 
  -6   4   6        8.41        0.76      7.85 o 
  -4   4   6     2083.15     1998.87     74.05 o 
  -2   4   6      842.71      923.05     39.49 o 
   0   4   6      197.12      190.13     21.08 o 
   2   4   6     2288.70     2377.28     82.67 o 
   4   4   6     1232.82     1105.61     34.48 o 
   6   4   6     2192.83     2257.10     65.16 o 
   8   4   6     1123.52     1058.37     39.83 o 
  10   4   6       23.12        6.73     10.22 o 
  12   4   6     2044.82     2017.95     69.02 o 
  14   4   6     4985.42     4889.66    194.32 o 
  16   4   6       77.21      106.46     20.33 o 
  18   4   6       43.76       56.76     19.95 o 
  20   4   6       13.30       11.20     19.02 o 
  22   4   6     1111.75      983.58     64.76 o 
  24   4   6     1136.25     1098.82     84.04 o 
  26   4   6      847.03      915.90    105.76 o 
  28   4   6       37.41       61.34     25.19 o 
  30   4   6      431.30      416.66     55.41 o 
  32   4   6       62.16       58.44     27.14 o 
  34   4   6      247.83      206.02     41.11 o 
 -31   5   6        7.89       21.35     26.33 o 
 -29   5   6       61.49       66.95     28.12 o 
 -27   5   6       16.11       17.26     22.80 o 
 -25   5   6      723.13      823.91     87.35 o 
 -23   5   6      334.00      447.44     39.11 o 
 -21   5   6      142.00      171.05     25.93 o 
 -19   5   6       83.52      101.43     21.64 o 
 -17   5   6     2140.15     2039.78    114.41 o 
 -15   5   6      940.91      960.39     71.58 o 
 -13   5   6      115.75      119.68     17.11 o 
 -11   5   6       25.27       26.82     12.61 o 
  -9   5   6      599.44      648.83     31.00 o 
  -7   5   6     2018.12     1979.96     85.04 o 
  -5   5   6      529.36      654.19     48.24 o 
  -3   5   6      435.47      433.47     38.95 o 
  -1   5   6       55.08       91.82     31.63 o 
   1   5   6      995.47      979.75     66.05 o 
   3   5   6     1492.51     1575.39    125.96 o 
   5   5   6      715.99      831.78     44.42 o 
   7   5   6        2.92       -2.32     11.10 o 
   9   5   6       10.71       -8.65     10.78 o 
  11   5   6      546.90      630.87     37.84 o 
  13   5   6      180.96      179.14     24.77 o 
  15   5   6      525.69      542.08     41.11 o 
  17   5   6       44.63       49.19     22.82 o 
  19   5   6      175.95      204.46     29.21 o 
  21   5   6      412.90      404.05     47.95 o 
  23   5   6      198.49      244.14     33.72 o 
  25   5   6        0.08      -22.59     22.59 o 
  27   5   6      141.98      138.15     32.21 o 
  29   5   6      306.45      273.75     59.55 o 
 -24   6   6      222.09      279.92    100.66 o 
 -22   6   6      195.74      215.92     28.87 o 
 -20   6   6      514.21      499.96     39.51 o 
 -18   6   6      342.79      356.94     46.06 o 
 -16   6   6       85.65       52.69     20.25 o 
 -14   6   6       95.03       83.49     34.78 o 
 -12   6   6      215.55      316.89     29.62 o 
 -10   6   6      468.42      457.70     49.48 o 
  -8   6   6      154.22      159.71     57.08 o 
  -6   6   6       15.81       29.39     20.17 o 
  -4   6   6        0.72       -8.59     19.27 o 
  -2   6   6       12.43       -6.57     19.99 o 
   0   6   6        5.51       33.24     22.38 o 
   2   6   6        8.42       -0.06     20.81 o 
   4   6   6      294.96      308.28     35.41 o 
   6   6   6      303.68      406.54     60.52 o 
   8   6   6      683.75      631.15     66.75 o 
  10   6   6      216.46      233.06     29.32 o 
  12   6   6       46.03       24.48     32.48 o 
  14   6   6      112.92       90.55     23.67 o 
  16   6   6       29.61       27.47     21.94 o 
  18   6   6        5.81       29.42     23.11 o 
  20   6   6       41.33       56.27     26.20 o 
  22   6   6       87.50      107.61     30.08 o 
 -13   7   6      114.06      145.73     25.32 o 
 -11   7   6      112.52      139.96     52.59 o 
  -9   7   6       30.84       34.06     36.45 o 
  -7   7   6       96.28       94.61     27.91 o 
  -5   7   6       80.38       53.52     26.44 o 
  -1   7   6      332.80      282.62     38.00 o 
   1   7   6      423.01      350.70     62.58 o 
   3   7   6       80.70       92.76     29.55 o 
   5   7   6      584.25      521.45     50.57 o 
   7   7   6     1407.28     1683.19    107.28 o 
   9   7   6      208.02      229.65     40.21 o 
  11   7   6       12.45        3.91     22.73 o 
 -43   1   7      477.73      689.05    112.78 o 
 -41   1   7        2.65       -1.29     25.46 o 
 -39   1   7       57.44       41.91     24.62 o 
 -37   1   7      608.78      708.47     48.54 o 
 -35   1   7     1432.43     1478.11    126.36 o 
 -33   1   7     1430.61     1642.60     67.70 o 
 -31   1   7      493.25      558.48     34.48 o 
 -29   1   7       28.12        9.37     12.64 o 
 -27   1   7     1724.98     1724.02     46.83 o 
 -25   1   7     3442.70     3319.45     73.59 o 
 -23   1   7      942.62      960.12     35.25 o 
 -21   1   7     3133.86     2947.15     63.93 o 
 -19   1   7      946.21     1027.40     27.91 o 
 -17   1   7       31.70       28.67      7.95 o 
 -15   1   7     3295.60     2957.02     60.66 o 
 -13   1   7     4967.52     4622.05     87.37 o 
 -11   1   7    15671.17    16157.42    290.12 o 
  -9   1   7     9830.63     9970.65    187.76 o 
  -7   1   7      519.04      594.08     16.33 o 
  -5   1   7      277.89      269.66      9.23 o 
  -3   1   7    17736.63    19142.26    365.11 o 
  -1   1   7    12480.73    12852.12    231.98 o 
   1   1   7     4419.01     4277.44     88.75 o 
   3   1   7       57.91        6.93      3.88 o 
   5   1   7       18.20       58.75      5.36 o 
   7   1   7        7.92       -4.44      4.44 o 
   9   1   7     1558.24     1572.12     36.07 o 
  11   1   7     1886.69     2044.51     44.81 o 
  13   1   7      415.78      268.47     15.91 o 
  15   1   7     2734.99     2953.83     71.43 o 
  17   1   7      367.57      453.67     19.18 o 
  19   1   7      637.44      672.86     27.23 o 
  21   1   7     1216.12     1193.73     38.27 o 
  23   1   7     1269.36     1340.16     49.82 o 
  25   1   7      323.98      345.60     25.32 o 
  27   1   7        8.19       -7.39     13.73 o 
  29   1   7       30.68       20.19     22.07 o 
  31   1   7      367.47      332.69     45.65 o 
  33   1   7      717.09      781.35     56.26 o 
  35   1   7      142.72      183.51     34.19 o 
  37   1   7      208.08      285.63     43.30 o 
  39   1   7        2.37       -4.64     28.34 o 
 -40   2   7        5.40       19.66     30.22 o 
 -38   2   7       65.48       47.52     27.84 o 
 -36   2   7       41.29       67.90     26.95 o 
 -34   2   7        3.63       -6.69     22.45 o 
 -32   2   7      112.51       78.31     24.22 o 
 -30   2   7       52.19       69.76     22.23 o 
 -28   2   7       30.71       33.62     19.08 o 
 -26   2   7        7.93       18.26     14.83 o 
 -24   2   7      856.05      792.30     39.82 o 
 -22   2   7      572.94      418.36     20.24 o 
 -20   2   7     1383.83     1373.21     38.81 o 
 -18   2   7      238.89      201.88     12.62 o 
 -16   2   7      176.14      207.54     10.88 o 
 -14   2   7     1423.61     1484.68     33.34 o 
 -12   2   7     2194.05     2292.22     49.07 o 
 -10   2   7     2416.06     2606.68     67.21 o 
  -8   2   7      732.98      909.71     48.23 o 
  -6   2   7     1135.00     1379.50     59.78 o 
  -4   2   7     1328.36     1306.83     35.33 o 
  -2   2   7     3828.15     4100.62     88.31 o 
   0   2   7        0.59       16.92      4.92 o 
   2   2   7     2291.98     2567.35     59.15 o 
   4   2   7       58.15       89.41      6.50 o 
   6   2   7        0.52       -5.26      5.26 o 
   8   2   7     2825.96     2750.72     56.62 o 
  10   2   7        3.68        0.55      4.66 o 
  12   2   7      305.22      314.23     12.50 o 
  14   2   7      401.95      503.90     24.44 o 
  16   2   7      987.02      983.76     33.46 o 
  18   2   7     2451.78     2440.50     70.54 o 
  20   2   7      746.70      828.33     34.98 o 
  22   2   7      193.58      168.39     20.40 o 
  24   2   7      598.87      541.06     39.23 o 
  26   2   7      252.57      188.01     21.17 o 
  28   2   7      327.29      282.09     30.55 o 
  30   2   7       30.94        8.60     21.43 o 
  32   2   7        2.18        9.21     23.34 o 
  34   2   7       24.76       50.60     27.51 o 
  36   2   7       47.60       39.70     27.65 o 
  38   2   7       62.61       75.96     32.21 o 
 -39   3   7       60.75       57.30     28.18 o 
 -37   3   7       65.62       71.43     28.43 o 
 -35   3   7       34.36       64.70     25.65 o 
 -33   3   7       14.52      -17.05     20.38 o 
 -31   3   7      179.46      190.87     27.45 o 
 -29   3   7      365.36      285.62     27.83 o 
 -27   3   7        3.73      -14.85     14.85 o 
 -25   3   7      162.23      172.05     23.35 o 
 -23   3   7      659.06      567.53     32.43 o 
 -21   3   7       10.79       -8.77     16.91 o 
 -19   3   7     1082.61     1077.97     43.13 o 
 -17   3   7     1237.15     1185.15     53.37 o 
 -15   3   7     1765.04     1673.50     63.94 o 
 -13   3   7     1093.59     1115.49     49.97 o 
 -11   3   7      913.68      898.79     30.30 o 
  -9   3   7      790.37      674.95     24.18 o 
  -7   3   7      217.20      224.08     12.11 o 
  -5   3   7     1923.02     2287.02     54.97 o 
  -3   3   7     4819.26     5075.79    114.24 o 
  -1   3   7     4811.65     4673.72    120.10 o 
   1   3   7     9732.48     9199.74    217.53 o 
   3   3   7     5876.11     6155.88    146.70 o 
   5   3   7        2.32       29.39      7.59 o 
   7   3   7     1708.07     1760.74     64.71 o 
   9   3   7     1839.04     1904.63     72.21 o 
  11   3   7    10402.59     9765.61    285.82 o 
  13   3   7     4195.23     4138.81    128.56 o 
  15   3   7     2511.10     2387.61    128.92 o 
  17   3   7        1.09       -9.31     10.32 o 
  19   3   7      419.10      387.86     28.80 o 
  21   3   7        6.41       12.37     12.91 o 
  23   3   7     1864.01     1912.11     85.93 o 
  25   3   7     2280.04     2233.79     90.96 o 
  27   3   7      595.07      521.78     57.40 o 
  29   3   7       19.78       -7.52     18.93 o 
  31   3   7       17.29       42.20     22.11 o 
  33   3   7      307.14      254.36     44.83 o 
  35   3   7      331.50      294.68     48.38 o 
  37   3   7       51.10       63.70     32.70 o 
 -36   4   7       60.17       96.50     35.37 o 
 -34   4   7       78.54       21.95     28.33 o 
 -32   4   7      653.25      618.39     87.53 o 
 -30   4   7       75.74       74.73     25.47 o 
 -28   4   7      377.37      420.75     36.03 o 
 -26   4   7       32.71        0.76     28.53 o 
 -24   4   7       39.93       19.16     22.82 o 
 -22   4   7       78.80       86.02     22.87 o 
 -20   4   7     1567.13     1607.99     79.63 o 
 -18   4   7      273.84      294.18     30.33 o 
 -16   4   7        0.20      -10.50     14.20 o 
 -14   4   7       14.02       -1.54     12.72 o 
 -12   4   7        2.84       -7.79     11.47 o 
 -10   4   7      467.70      491.31     27.47 o 
  -8   4   7     1351.74     1310.50     50.12 o 
  -6   4   7      453.78      508.57     27.38 o 
  -4   4   7       92.04       60.11     13.05 o 
  -2   4   7      895.17      874.93     63.30 o 
   0   4   7      194.26      272.78     22.49 o 
   2   4   7      260.50      265.12     18.00 o 
   4   4   7       86.72       99.78     17.22 o 
   6   4   7        7.25        2.38      9.32 o 
   8   4   7        0.81       14.25      9.71 o 
  10   4   7       32.28       31.36     12.31 o 
  12   4   7     1075.48      922.90     58.88 o 
  14   4   7      346.54      332.64     22.91 o 
  16   4   7     1015.62     1041.21     67.03 o 
  18   4   7       53.47       57.44     20.20 o 
  20   4   7      273.18      313.86     30.86 o 
  22   4   7      498.26      492.80     47.13 o 
  24   4   7       22.34        5.64     20.77 o 
  26   4   7      334.39      314.06     35.51 o 
  28   4   7      354.90      350.00     38.72 o 
  30   4   7      320.96      329.11     66.50 o 
  32   4   7      203.87      148.04     33.35 o 
  34   4   7       10.71       30.26     57.77 o 
 -31   5   7      346.77      526.52     93.10 o 
 -29   5   7      336.07      478.29    110.08 o 
 -27   5   7      290.55      278.70     47.45 o 
 -25   5   7      209.59      248.60     42.28 o 
 -23   5   7     1020.90     1055.42     73.20 o 
 -21   5   7     1172.51     1044.21     77.67 o 
 -19   5   7      282.09      310.88     31.22 o 
 -17   5   7        3.62      -10.79     16.60 o 
 -15   5   7      701.68      683.72     43.23 o 
 -13   5   7      882.93      870.83     48.94 o 
 -11   5   7      904.86      887.96     51.28 o 
  -9   5   7      265.95      263.87     20.19 o 
  -7   5   7      246.64      162.10     19.65 o 
  -5   5   7      841.76      909.53     63.39 o 
  -3   5   7      152.48       99.18     24.15 o 
  -1   5   7       36.10       23.69     20.35 o 
   1   5   7      410.74      298.45     34.65 o 
   3   5   7     1082.57     1077.59     59.02 o 
   5   5   7      631.13      618.34     32.30 o 
   7   5   7       63.63       49.75     19.98 o 
   9   5   7      265.03      274.11     20.81 o 
  11   5   7      844.90      809.65     45.25 o 
  13   5   7       96.89      115.92     23.70 o 
  15   5   7       11.38        6.37     26.46 o 
  17   5   7      105.58       92.63     25.33 o 
  19   5   7      117.35      107.85     28.56 o 
  21   5   7      499.02      452.06     41.27 o 
  23   5   7      310.91      285.44     36.52 o 
  25   5   7       13.15       30.17     25.63 o 
  27   5   7        0.04       26.55     27.34 o 
  29   5   7       46.57       35.57     28.51 o 
 -24   6   7       86.16       48.69     26.60 o 
 -22   6   7        4.23        4.53     20.22 o 
 -20   6   7      125.73      218.18     30.03 o 
 -18   6   7      453.30      528.50     41.26 o 
 -16   6   7     1051.50      974.25     62.04 o 
 -14   6   7      536.90      623.62     45.37 o 
 -12   6   7       29.19       -8.85     38.72 o 
 -10   6   7       24.51       39.28     34.87 o 
  -8   6   7       21.09       24.05     18.22 o 
  -6   6   7      592.54      662.30     56.39 o 
  -4   6   7      791.60      858.85     64.62 o 
  -2   6   7      398.52      421.51     43.86 o 
   0   6   7        5.01       25.04     37.82 o 
   2   6   7      369.69      450.49     44.61 o 
   4   6   7      543.67      520.35     59.14 o 
   6   6   7      598.91      702.97     68.69 o 
   8   6   7      364.78      364.97     38.78 o 
  10   6   7       55.65       69.95     25.66 o 
  12   6   7      769.91      883.51     57.68 o 
  14   6   7      162.68      180.14     31.13 o 
  16   6   7       58.04       27.50     23.37 o 
  18   6   7       79.04      164.44     29.90 o 
  20   6   7        5.08       18.39     23.71 o 
  22   6   7        8.34       18.16     29.15 o 
 -11   7   7      251.71      227.47     31.04 o 
  -9   7   7      216.26      158.27     33.53 o 
  -7   7   7        2.57      -15.59     24.20 o 
  -5   7   7      210.50      217.41     72.21 o 
  -3   7   7       88.43       86.21     42.64 o 
  -1   7   7      164.41      185.56     33.58 o 
   1   7   7      482.33      576.28     78.40 o 
   3   7   7      223.05      292.84     39.55 o 
   5   7   7       35.75       16.00     27.60 o 
   7   7   7      120.01      119.73     33.87 o 
   9   7   7       82.59      134.99     28.58 o 
 -42   0   8      127.48      133.31     49.58 o 
 -40   0   8      271.58      457.85     61.93 o 
 -38   0   8     1593.08     1993.34    130.94 o 
 -36   0   8     1424.28     1626.82     94.02 o 
 -34   0   8     3353.15     4100.52    214.20 o 
 -32   0   8       98.16       87.18     21.85 o 
 -30   0   8      100.32       74.35     26.64 o 
 -28   0   8     2253.65     2026.76     80.40 o 
 -26   0   8     1360.57     1468.03     62.18 o 
 -24   0   8     4070.61     3770.34    159.95 o 
 -22   0   8      731.85      722.46     35.26 o 
 -20   0   8      154.51      108.07     15.18 o 
 -18   0   8     1689.11     1619.42     51.46 o 
 -16   0   8     2226.90     2110.56     63.18 o 
 -14   0   8     6045.98     6488.88    171.93 o 
 -12   0   8     8603.60     8924.41    232.16 o 
 -10   0   8     3536.91     4526.83    117.21 o 
  -8   0   8     5231.72     6028.77    145.48 o 
  -6   0   8        6.65       -5.52      5.52 o 
  -4   0   8     9931.94    10977.98    274.18 o 
  -2   0   8       80.74      219.87     11.43 o 
   0   0   8    16088.21    16193.84    389.86 o 
   2   0   8     1595.96     1893.53     53.87 o 
   4   0   8     1375.06     1523.12     45.20 o 
   6   0   8     1881.62     1969.45     54.92 o 
   8   0   8      448.35      384.36     15.97 o 
  10   0   8     1884.61     1820.42     72.48 o 
  12   0   8     3763.97     4491.56    123.88 o 
  14   0   8     1826.37     1833.51     61.90 o 
  16   0   8     3710.97     4097.34    132.27 o 
  18   0   8     1635.16     1289.45     67.98 o 
  20   0   8     1155.75      949.30     79.39 o 
  22   0   8      813.50      798.93     60.94 o 
  24   0   8      114.66      125.34     30.17 o 
  26   0   8     1815.38     1816.44    135.78 o 
  28   0   8        6.21      -20.96     20.96 o 
  30   0   8        2.39      -23.35     28.19 o 
  32   0   8       83.64      123.45     31.73 o 
  34   0   8      450.83      546.41     64.32 o 
  36   0   8      435.10      443.23     72.67 o 
  38   0   8        2.28       28.28     50.56 o 
  40   0   8      216.06      293.64     70.22 o 
 -41   1   8        9.26       20.01     25.16 o 
 -39   1   8      362.29      409.51     38.56 o 
 -37   1   8      199.18      202.99     30.68 o 
 -35   1   8        4.27        5.69     19.53 o 
 -33   1   8      154.01      185.40     23.65 o 
 -31   1   8       29.79       24.26     16.16 o 
 -29   1   8      798.62      766.61     35.36 o 
 -27   1   8      731.73      791.59     29.80 o 
 -25   1   8      117.49      123.23     13.99 o 
 -23   1   8      263.81      244.03     14.89 o 
 -21   1   8      149.35      145.91     12.12 o 
 -19   1   8        1.34       -6.43      7.71 o 
 -17   1   8        4.44        4.47      7.03 o 
 -15   1   8      904.77      911.02     24.10 o 
 -13   1   8      224.71      270.62     10.64 o 
 -11   1   8     1323.68     1512.76     32.17 o 
  -9   1   8     1480.84     1630.64     36.27 o 
  -7   1   8    14379.23    15664.92    315.65 o 
  -5   1   8      281.84      426.25     15.58 o 
  -3   1   8      460.93      556.32     13.26 o 
  -1   1   8     3416.42     3914.81     78.07 o 
   1   1   8     1003.54     1035.06     21.52 o 
   3   1   8      889.87      979.03     23.21 o 
   5   1   8     5518.32     6109.18    119.19 o 
   7   1   8     4494.36     5114.09    103.42 o 
   9   1   8        1.90       -4.73      4.73 o 
  11   1   8       42.60       45.71      7.16 o 
  13   1   8      362.15      359.39     15.02 o 
  15   1   8       31.52       21.46      8.57 o 
  17   1   8     1194.90     1387.57     40.46 o 
  19   1   8       36.95       27.85     10.89 o 
  21   1   8       33.49       33.58     13.12 o 
  23   1   8      501.70      429.88     25.33 o 
  25   1   8      275.65      253.32     22.46 o 
  27   1   8       31.66       37.80     17.47 o 
  29   1   8      207.87      149.24     28.88 o 
  31   1   8      270.55      329.60     37.78 o 
  33   1   8       34.79       35.63     26.75 o 
  35   1   8      114.19      154.47     35.57 o 
  37   1   8      281.19      300.17     45.06 o 
  39   1   8      279.80      340.78     46.45 o 
 -40   2   8        0.05        2.71     27.34 o 
 -38   2   8      602.18      750.70     57.51 o 
 -36   2   8      292.63      236.73     35.63 o 
 -34   2   8      319.70      290.61     33.35 o 
 -32   2   8       16.46       -2.68     19.99 o 
 -30   2   8      305.48      311.80     32.11 o 
 -28   2   8      231.53      214.46     25.72 o 
 -26   2   8      592.63      593.05     34.75 o 
 -24   2   8       37.12       38.16     16.08 o 
 -22   2   8     3001.96     2698.93     78.59 o 
 -20   2   8      240.75      232.25     15.36 o 
 -18   2   8     2078.57     1956.65     52.02 o 
 -16   2   8      970.26      877.66     27.81 o 
 -14   2   8     1352.38     1285.87     29.93 o 
 -12   2   8     4701.27     4482.62    101.23 o 
 -10   2   8        2.69        2.83      6.97 o 
  -8   2   8     1716.65     1757.96     45.34 o 
  -6   2   8     8985.53    10148.80    261.17 o 
  -4   2   8    12092.35    12157.58    290.30 o 
  -2   2   8      407.86      354.81     12.17 o 
   0   2   8      259.53      440.66     15.89 o 
   2   2   8       14.20        3.03      4.73 o 
   4   2   8      322.53      381.29     14.10 o 
   6   2   8     1773.75     1915.47     44.32 o 
   8   2   8     2861.89     3078.59     67.72 o 
  10   2   8     2923.57     2723.59     60.15 o 
  12   2   8     2461.07     2486.03     68.92 o 
  14   2   8     6769.59     6812.11    166.14 o 
  16   2   8      370.62      388.87     25.87 o 
  18   2   8     1164.04     1160.26     42.85 o 
  20   2   8     5783.55     5718.81    167.98 o 
  22   2   8     3756.60     3755.21    121.45 o 
  24   2   8     3142.80     3434.36    136.35 o 
  26   2   8     1789.05     1800.71     87.62 o 
  28   2   8      166.27      165.10     29.87 o 
  30   2   8      772.39      713.64     73.30 o 
  32   2   8     1693.64     1690.47    157.51 o 
  34   2   8      706.20      740.96    118.12 o 
  36   2   8       88.49      121.44     33.12 o 
  38   2   8      100.47      180.27     41.65 o 
 -39   3   8       11.77       37.34     29.05 o 
 -37   3   8      114.62      111.31     30.42 o 
 -35   3   8       78.95       72.12     27.36 o 
 -33   3   8       66.17        7.41     25.22 o 
 -31   3   8        6.76        5.89     20.43 o 
 -29   3   8       68.04       34.02     18.87 o 
 -27   3   8      370.11      269.99     26.63 o 
 -25   3   8      296.37      248.62     24.13 o 
 -23   3   8       99.92       83.23     23.54 o 
 -21   3   8        0.12       -9.00     13.12 o 
 -19   3   8       36.13       29.13     12.17 o 
 -17   3   8     1692.06     1585.62     67.04 o 
 -15   3   8      701.90      623.59     31.66 o 
 -13   3   8     1055.57     1016.72     41.48 o 
 -11   3   8      266.37      298.90     17.87 o 
  -9   3   8     2018.25     2134.49     62.97 o 
  -7   3   8     6499.46     6309.96    180.05 o 
  -5   3   8     2438.48     2454.31     70.69 o 
  -3   3   8      779.67      841.29     23.28 o 
  -1   3   8       10.74        5.17      5.24 o 
   1   3   8       67.96       64.83      9.02 o 
   3   3   8     1345.05     1284.77     64.06 o 
   5   3   8     3926.37     3930.08    140.38 o 
   7   3   8      546.35      466.74     21.75 o 
   9   3   8      406.62      279.77     17.76 o 
  11   3   8      353.39      375.65     38.29 o 
  13   3   8     1068.04     1008.35     58.24 o 
  15   3   8     2353.98     2211.59     76.13 o 
  17   3   8     3721.38     3507.00    110.72 o 
  19   3   8       44.75       58.95     13.30 o 
  21   3   8      604.57      559.01     44.80 o 
  23   3   8      813.12      673.70     49.82 o 
  25   3   8      643.10      782.94     50.80 o 
  27   3   8        2.33      -15.04     20.17 o 
  29   3   8       28.99       56.11     21.96 o 
  31   3   8       59.90       40.68     33.09 o 
  33   3   8      186.88      109.15     29.76 o 
  35   3   8        0.02      -15.97     24.03 o 
 -36   4   8       19.46       90.77     46.76 o 
 -34   4   8      387.47      489.03     53.70 o 
 -32   4   8      579.88      648.16     54.13 o 
 -30   4   8       40.80       39.79     25.12 o 
 -28   4   8       55.90       87.90     23.97 o 
 -26   4   8      543.95      549.92     39.21 o 
 -24   4   8     1369.81     1628.30     92.66 o 
 -22   4   8      174.69      158.98     26.58 o 
 -20   4   8       47.69       12.42     17.70 o 
 -18   4   8        4.82        0.52     16.38 o 
 -16   4   8       58.12       49.84     18.59 o 
 -14   4   8      215.15      198.79     24.14 o 
 -12   4   8      310.14      291.24     27.43 o 
 -10   4   8       80.73       47.37     14.98 o 
  -8   4   8     1467.25     1379.34     53.70 o 
  -6   4   8        1.31        1.90     10.71 o 
  -4   4   8       11.81       22.03     10.19 o 
  -2   4   8     2986.71     3041.41    110.48 o 
   0   4   8     8217.12     8197.60    248.09 o 
   2   4   8      188.86      158.21     13.58 o 
   4   4   8       99.23      145.72     16.24 o 
   6   4   8     1225.03     1249.14     43.12 o 
   8   4   8     5890.50     5946.52    199.11 o 
  10   4   8     6403.99     6320.96    209.51 o 
  12   4   8       63.86      132.93     15.60 o 
  14   4   8      543.76      599.56     37.94 o 
  16   4   8     1179.88     1295.74     62.58 o 
  18   4   8     1015.15     1026.84     60.87 o 
  20   4   8      512.88      475.20     54.26 o 
  22   4   8      589.60      526.28     60.55 o 
  24   4   8      325.05      312.26     37.50 o 
  26   4   8        2.65      -20.61     20.61 o 
  28   4   8      416.55      444.17     46.48 o 
  30   4   8      361.17      379.80     99.32 o 
  32   4   8      257.37      139.30     47.63 o 
 -31   5   8      169.53      201.20     41.61 o 
 -29   5   8      727.71      706.11     55.11 o 
 -27   5   8       25.76       29.78     24.62 o 
 -25   5   8      105.48       93.62     26.84 o 
 -23   5   8      257.82      242.10     32.18 o 
 -21   5   8     1308.67     1220.75     68.67 o 
 -19   5   8      752.69      837.30     52.99 o 
 -17   5   8      172.70      202.95     27.04 o 
 -15   5   8        2.50       15.27     21.84 o 
 -13   5   8       14.31       14.06     17.74 o 
 -11   5   8     1196.01     1030.35     47.04 o 
  -9   5   8      659.80      679.78     49.69 o 
  -7   5   8       99.43      115.79     16.68 o 
  -5   5   8      677.96      613.15     77.54 o 
  -3   5   8      161.53      199.24     37.82 o 
  -1   5   8       41.86       34.08     21.80 o 
   1   5   8      387.46      375.21     30.20 o 
   3   5   8      227.61      237.98     25.94 o 
   5   5   8      128.31      134.29     15.86 o 
   7   5   8      301.20      369.60     23.49 o 
   9   5   8      305.39      293.61     28.78 o 
  11   5   8      179.60      200.64     24.75 o 
  13   5   8      164.95      155.45     27.79 o 
  15   5   8       63.31       85.82     24.95 o 
  17   5   8        4.31       20.66     23.32 o 
  19   5   8      115.96      107.68     28.88 o 
  21   5   8      241.35      187.82     33.90 o 
  23   5   8      124.07      113.92     29.35 o 
  25   5   8       49.99       36.33     28.55 o 
  27   5   8      292.00      311.31     41.67 o 
 -24   6   8      236.56      236.59     39.57 o 
 -22   6   8      174.92      159.67     30.10 o 
 -20   6   8      108.51      132.69     26.68 o 
 -18   6   8       16.83       23.51     22.42 o 
 -16   6   8      243.64      309.69     55.17 o 
 -14   6   8      482.43      555.83    116.10 o 
 -12   6   8      142.53      131.55     40.73 o 
 -10   6   8       61.63       62.28     37.05 o 
  -8   6   8       84.56       39.93     24.95 o 
  -6   6   8      356.60      367.78     41.91 o 
  -4   6   8      308.79      264.46     36.60 o 
  -2   6   8      173.66      168.39     44.70 o 
   0   6   8      172.69      180.43     32.70 o 
   2   6   8       98.10      139.26     29.08 o 
   4   6   8      117.20      169.63     24.47 o 
   6   6   8      498.01      527.22     40.61 o 
   8   6   8      128.41      127.57     22.62 o 
  10   6   8        3.50        5.12     19.79 o 
  12   6   8        4.48       -5.76     31.71 o 
  14   6   8      152.93      173.45     31.04 o 
  16   6   8        0.34        1.76     24.65 o 
  18   6   8       40.85       25.44     24.38 o 
  20   6   8      170.00      218.78     34.17 o 
  -9   7   8        8.35       -4.83     24.48 o 
  -7   7   8      141.40      218.24     36.13 o 
  -5   7   8        0.30        4.58     26.13 o 
  -3   7   8        4.84       18.08     24.57 o 
  -1   7   8       16.31       -1.38     25.18 o 
   1   7   8       71.20       23.43     25.40 o 
   3   7   8      291.86      239.54     38.95 o 
   5   7   8      200.98      169.49     51.58 o 
   7   7   8        2.85      -10.43     22.99 o 
 -41   1   9      648.71      835.34     60.36 o 
 -39   1   9      801.82     1010.83     65.70 o 
 -37   1   9      534.24      518.10     41.33 o 
 -35   1   9      275.17      294.30     30.75 o 
 -33   1   9       50.64       36.55     19.71 o 
 -31   1   9      240.29      242.53     23.13 o 
 -29   1   9     3449.60     3490.08    107.83 o 
 -27   1   9        6.89        0.66     10.54 o 
 -25   1   9     4140.41     4112.48     99.36 o 
 -23   1   9      539.65      582.61     22.13 o 
 -21   1   9      160.28      114.40     11.95 o 
 -19   1   9       35.51       53.65      9.49 o 
 -17   1   9     4296.90     4082.44     85.86 o 
 -15   1   9     2038.11     1843.42     42.48 o 
 -13   1   9      246.91      167.21      9.65 o 
 -11   1   9      341.78      359.45     12.36 o 
  -9   1   9      634.08      654.16     19.20 o 
  -7   1   9     9438.27    10736.42    225.28 o 
  -5   1   9     2651.59     3597.53     71.62 o 
  -3   1   9       71.66       37.16      4.52 o 
  -1   1   9     3598.35     3366.50     65.61 o 
   1   1   9      728.48      881.24     20.16 o 
   3   1   9     1486.98     1373.24     28.33 o 
   5   1   9      186.40      289.24     10.43 o 
   7   1   9      202.98      165.25      8.34 o 
   9   1   9     4825.98     5238.11    112.26 o 
  11   1   9     1859.76     1795.97     43.08 o 
  13   1   9      442.87      528.14     26.18 o 
  15   1   9      377.36      392.86     17.45 o 
  17   1   9     5421.83     5329.79    135.97 o 
  19   1   9     3265.98     3268.77     88.97 o 
  21   1   9      943.30      956.53     38.38 o 
  23   1   9       40.89       51.51     15.05 o 
  25   1   9       52.08       33.11     18.23 o 
  27   1   9      271.88      255.76     31.39 o 
  29   1   9     1076.30     1149.07    103.33 o 
  31   1   9      778.63      785.26     78.39 o 
  33   1   9      899.17      916.07     67.02 o 
  35   1   9      614.43      696.02     66.90 o 
  37   1   9       54.90       54.31     31.54 o 
  39   1   9      511.15      603.58     97.65 o 
 -40   2   9        5.19       32.47     28.49 o 
 -38   2   9       30.62       36.20     27.77 o 
 -36   2   9       69.35       73.42     30.89 o 
 -34   2   9        1.40        3.97     21.24 o 
 -32   2   9      102.92      156.64     27.07 o 
 -30   2   9      413.32      466.10     54.86 o 
 -28   2   9        6.45       43.50     18.94 o 
 -26   2   9      822.40      751.05     35.24 o 
 -24   2   9      607.66      748.74     33.23 o 
 -22   2   9      261.09      273.05     21.49 o 
 -20   2   9      798.33      897.12     35.05 o 
 -18   2   9     1363.82     1449.36     41.70 o 
 -16   2   9      404.96      429.62     16.06 o 
 -14   2   9      469.18      470.59     19.85 o 
 -12   2   9       58.65       77.40      6.90 o 
 -10   2   9      432.73      500.19     15.19 o 
  -8   2   9      841.76      751.55     23.63 o 
  -6   2   9      419.62      535.67     19.51 o 
  -4   2   9       49.52       86.84      8.15 o 
  -2   2   9      134.29      171.42      9.05 o 
   0   2   9     1053.23     1107.15     34.33 o 
   2   2   9      271.43      371.33     17.55 o 
   4   2   9     1194.89     1550.46     41.08 o 
   6   2   9      167.22      180.95      9.66 o 
   8   2   9       30.76       18.13      5.58 o 
  10   2   9       52.50       48.46      7.75 o 
  12   2   9       96.59       52.41      9.46 o 
  14   2   9      169.47      137.77     12.12 o 
  16   2   9       63.92       66.65     13.03 o 
  18   2   9     1138.80     1116.06     44.31 o 
  20   2   9     1535.66     1468.58     56.72 o 
  22   2   9      320.17      295.62     22.59 o 
  24   2   9      342.13      333.63     32.16 o 
  26   2   9      168.08      155.76     24.23 o 
  28   2   9       39.94        8.07     34.32 o 
  30   2   9       27.54       60.74     25.75 o 
  32   2   9      133.04      102.78     30.70 o 
  34   2   9        2.27      -11.42     25.75 o 
  36   2   9      452.00      516.75     65.79 o 
 -37   3   9      465.09      478.82     45.08 o 
 -35   3   9      262.07      338.79     40.76 o 
 -33   3   9       27.20       25.83     23.03 o 
 -31   3   9        5.56       -0.62     20.71 o 
 -29   3   9      704.04      772.82     51.34 o 
 -27   3   9     1609.19     1658.36     67.11 o 
 -25   3   9     4175.65     3970.23    134.56 o 
 -23   3   9     1305.28     1310.90     54.98 o 
 -21   3   9        2.04       -4.86     13.73 o 
 -19   3   9      181.03      173.74     17.28 o 
 -17   3   9     2242.82     2095.16     77.15 o 
 -15   3   9     8784.30     8567.58    266.12 o 
 -13   3   9     3795.95     3457.47    114.48 o 
 -11   3   9     2536.64     2452.44     76.38 o 
  -9   3   9      145.41      186.74     16.22 o 
  -7   3   9     2140.35     1935.94     65.30 o 
  -5   3   9     4435.86     4511.55    130.08 o 
  -3   3   9    11849.19    11895.42    296.50 o 
  -1   3   9      484.12      401.49     15.21 o 
   1   3   9      394.80      366.04     14.70 o 
   3   3   9       33.20       38.80      7.32 o 
   5   3   9     6226.79     6164.65    181.99 o 
   7   3   9     5775.87     5586.47    151.75 o 
   9   3   9      478.81      502.32     26.08 o 
  11   3   9       13.67       10.91     10.73 o 
  13   3   9      246.73      273.93     19.48 o 
  15   3   9     2428.35     2331.36    110.70 o 
  17   3   9       11.23       23.08     11.82 o 
  19   3   9      352.33      386.07     30.02 o 
  21   3   9     1115.72     1104.25     57.68 o 
  23   3   9       60.90       70.30     20.67 o 
  25   3   9      200.34      174.78     39.48 o 
  27   3   9      234.53      172.51     41.89 o 
  29   3   9      808.17      725.69     90.31 o 
  31   3   9      925.69      925.22    112.96 o 
  33   3   9       12.45       41.38     30.17 o 
  35   3   9        2.12      -25.56     25.56 o 
 -34   4   9      125.11      147.39     40.69 o 
 -32   4   9       21.69       15.73     25.88 o 
 -30   4   9       48.58        8.63     34.59 o 
 -28   4   9        9.67       -2.78     20.27 o 
 -26   4   9       12.03        4.05     19.96 o 
 -24   4   9     2410.02     2417.60     96.85 o 
 -22   4   9      525.47      495.56     37.29 o 
 -20   4   9        0.73        9.70     18.98 o 
 -18   4   9      434.06      374.47     34.63 o 
 -16   4   9       52.59       54.23     24.42 o 
 -14   4   9     2292.84     2384.23    106.91 o 
 -12   4   9     2449.83     2468.62    108.47 o 
 -10   4   9      314.91      391.49     31.87 o 
  -8   4   9     3098.51     3366.37    141.22 o 
  -6   4   9       38.35       56.26     16.53 o 
  -4   4   9      322.83      375.25     19.58 o 
  -2   4   9        1.93       -0.23      8.92 o 
   0   4   9     1561.63     1517.05     63.96 o 
   2   4   9      427.74      489.33     26.32 o 
   4   4   9     3141.40     3187.31    104.21 o 
   6   4   9     3731.31     3763.68    124.26 o 
   8   4   9      534.98      479.21     42.07 o 
  10   4   9      831.89      726.55     46.02 o 
  12   4   9     1015.83     1034.64     51.60 o 
  14   4   9     1711.40     1664.74    104.26 o 
  16   4   9     2107.13     1836.43     90.52 o 
  18   4   9      250.67      332.61     32.79 o 
  20   4   9      127.51      151.08     55.58 o 
  22   4   9      230.70      242.41     33.90 o 
  24   4   9      159.93      137.27     40.10 o 
  26   4   9      169.02      164.00     30.95 o 
  28   4   9      212.62      233.24     66.90 o 
  30   4   9        0.01       11.38     31.36 o 
  32   4   9        0.01      -28.98     28.98 o 
 -29   5   9      339.76      391.09    120.71 o 
 -27   5   9      200.77      210.92     40.89 o 
 -25   5   9      363.33      309.54     38.91 o 
 -23   5   9      103.39       57.11     24.80 o 
 -21   5   9        7.31       19.17     21.56 o 
 -19   5   9      221.17      271.53     35.90 o 
 -17   5   9      338.42      402.79     39.65 o 
 -15   5   9        8.90        2.85     19.54 o 
 -13   5   9        0.18       -4.80     17.14 o 
 -11   5   9      386.47      317.69     30.34 o 
  -9   5   9       26.27       12.32     23.42 o 
  -7   5   9       33.00       32.46     16.86 o 
  -5   5   9      278.44      253.95     28.18 o 
  -3   5   9      615.16      759.76     60.10 o 
  -1   5   9      737.55      752.27     86.22 o 
   1   5   9       31.92       39.01     17.31 o 
   3   5   9      113.62      132.35     16.64 o 
   5   5   9      294.37      351.49     28.98 o 
   7   5   9      112.06      124.95     19.91 o 
   9   5   9       30.39       40.42     20.02 o 
  11   5   9        9.24       -8.04     18.57 o 
  13   5   9       41.39       56.15     23.67 o 
  15   5   9      107.73       81.09     26.42 o 
  17   5   9      227.28      250.39     35.13 o 
  19   5   9      172.35      207.58     42.77 o 
  21   5   9      425.97      499.25     48.98 o 
  23   5   9      308.20      353.78     45.32 o 
  25   5   9      143.22      193.60     36.34 o 
  27   5   9      403.36      469.30     48.39 o 
 -22   6   9      182.74      202.62     35.19 o 
 -20   6   9      214.51      204.58     34.86 o 
 -18   6   9       85.09       76.90     27.63 o 
 -16   6   9       21.43       39.07     24.10 o 
 -14   6   9        0.64      -20.83     20.83 o 
 -12   6   9       39.59       34.28     21.92 o 
 -10   6   9      235.35      183.04     34.98 o 
  -8   6   9      168.99      166.88     41.78 o 
  -6   6   9       22.09        7.72     20.61 o 
  -4   6   9       83.86       97.73     30.00 o 
  -2   6   9       41.20       82.41     27.98 o 
   0   6   9      312.87      314.28     83.90 o 
   2   6   9      451.57      453.60     73.58 o 
   4   6   9      133.69      138.88     25.29 o 
   6   6   9       83.97       84.13     23.62 o 
   8   6   9      230.83      207.61     29.47 o 
  10   6   9       12.03       12.77     22.23 o 
  12   6   9       13.17       16.83     23.67 o 
  14   6   9      152.16      208.56     33.48 o 
  16   6   9       97.05      135.26     45.17 o 
  18   6   9       47.69       37.21     28.71 o 
  20   6   9      236.74      365.85     77.02 o 
  -5   7   9      514.40      495.97     53.20 o 
  -3   7   9      878.07     1265.21    104.53 o 
  -1   7   9        0.85       21.80     27.22 o 
   1   7   9       15.81      -18.18     24.57 o 
   3   7   9       76.12       81.07     31.55 o 
 -42   0  10       91.10      120.59     57.35 o 
 -40   0  10       20.52       46.35     40.37 o 
 -38   0  10     1759.49     2181.00    142.06 o 
 -36   0  10      173.38      172.12     51.82 o 
 -34   0  10      220.37      208.68     47.35 o 
 -32   0  10      185.77      141.95     31.33 o 
 -30   0  10      662.09      502.14     61.05 o 
 -28   0  10     6112.23     6219.28    213.64 o 
 -26   0  10     5929.08     6036.66    208.17 o 
 -24   0  10     4162.87     4109.15    138.74 o 
 -22   0  10     5563.09     5857.52    186.58 o 
 -20   0  10      753.59      606.92     37.82 o 
 -18   0  10     1438.96     1213.69     53.45 o 
 -16   0  10     1178.19     1260.21     42.77 o 
 -14   0  10    11138.24    11371.95    294.65 o 
 -12   0  10     2433.38     2448.79     66.78 o 
 -10   0  10     1710.07     1577.73     47.04 o 
  -8   0  10     1456.01     2118.10     59.16 o 
  -6   0  10      230.40      169.72     10.98 o 
  -4   0  10    42014.84    44045.23   1138.05 o 
  -2   0  10    13469.32    14891.89    375.41 o 
   0   0  10     4203.82     4360.26    109.26 o 
   2   0  10     1032.40     1122.99     33.11 o 
   4   0  10     1554.94     1382.47     42.85 o 
   6   0  10      448.21      522.19     25.34 o 
   8   0  10     5095.33     5237.13    155.19 o 
  10   0  10     1506.81     1716.58     58.81 o 
  12   0  10       45.96       72.65     14.74 o 
  14   0  10     4179.00     4294.56    139.22 o 
  16   0  10     4803.03     4799.86    171.21 o 
  18   0  10     3826.28     3642.02    203.68 o 
  20   0  10     2221.33     2162.37    146.79 o 
  22   0  10      599.13      607.01     64.46 o 
  24   0  10      515.82      420.63     49.22 o 
  26   0  10      455.44      420.39     50.03 o 
  28   0  10     1705.52     1719.53    178.66 o 
  30   0  10     2849.84     3124.68    178.98 o 
  32   0  10     1362.73     1558.99    230.98 o 
  34   0  10      181.96      267.05     60.86 o 
  36   0  10      412.95      480.00    143.04 o 
  38   0  10      743.48      869.23    178.80 o 
 -41   1  10       51.00       62.15     26.16 o 
 -39   1  10       39.34       20.75     24.62 o 
 -37   1  10      173.51      145.70     29.32 o 
 -35   1  10       33.78       44.32     23.02 o 
 -33   1  10      334.37      322.89     30.31 o 
 -31   1  10       79.21       92.00     19.33 o 
 -29   1  10      611.83      640.99     32.52 o 
 -27   1  10      855.55      791.42     35.23 o 
 -25   1  10     1148.51     1093.34     37.04 o 
 -23   1  10      260.38      237.27     17.21 o 
 -21   1  10     3482.30     3340.24     75.05 o 
 -19   1  10     3707.47     3500.58     75.74 o 
 -17   1  10     5372.85     5322.83    109.69 o 
 -15   1  10      138.10      184.35     10.96 o 
 -13   1  10       70.26      132.66      9.79 o 
 -11   1  10     1798.35     1954.12     44.91 o 
  -9   1  10      350.17      403.77     14.53 o 
  -7   1  10     5755.11     6020.21    129.19 o 
  -5   1  10     1864.55     2099.94     40.61 o 
  -3   1  10      415.48      520.64     15.20 o 
  -1   1  10     1117.44     1189.38     25.22 o 
   1   1  10      924.49     1258.49     28.16 o 
   3   1  10     1040.08     1058.69     23.35 o 
   5   1  10     1311.41     1272.45     30.35 o 
   7   1  10     1003.22     1094.00     28.36 o 
   9   1  10      265.49      176.17     10.51 o 
  11   1  10      286.04      338.27     13.70 o 
  13   1  10       79.40      102.75      9.95 o 
  15   1  10        5.27      -10.13     10.13 o 
  17   1  10       58.24       58.09     12.26 o 
  19   1  10     1130.53     1083.49     41.13 o 
  21   1  10      389.82      371.18     22.31 o 
  23   1  10        4.45      -11.91     17.23 o 
  25   1  10      129.87      134.79     25.90 o 
  27   1  10        0.03       -5.10     21.80 o 
  29   1  10      201.61      192.57     28.53 o 
  31   1  10      307.46      381.13     41.55 o 
  33   1  10      331.69      330.72     56.97 o 
  35   1  10       34.02       30.88     29.86 o 
  37   1  10       34.01       17.71     29.39 o 
 -40   2  10       67.72      130.03     44.07 o 
 -38   2  10      151.40      189.81     33.94 o 
 -36   2  10      332.37      425.97     55.33 o 
 -34   2  10        0.02       14.00     22.36 o 
 -32   2  10     2588.94     2923.26    126.16 o 
 -30   2  10     2202.52     2323.80     97.71 o 
 -28   2  10      292.40      300.24     29.53 o 
 -26   2  10      737.48      806.04     43.98 o 
 -24   2  10       67.28       71.55     16.08 o 
 -22   2  10       32.86       23.11     14.64 o 
 -20   2  10     7481.02     7544.15    208.88 o 
 -18   2  10     7925.91     7826.32    214.74 o 
 -16   2  10       10.67       16.08      8.96 o 
 -14   2  10     1526.93     1548.46     44.43 o 
 -12   2  10     3563.67     3698.35     85.51 o 
 -10   2  10      328.31      324.25     15.63 o 
  -8   2  10     5443.06     5250.07    125.14 o 
  -6   2  10     4642.03     4460.84    106.88 o 
  -4   2  10     2618.46     2473.86     62.57 o 
  -2   2  10     6717.73     6698.40    152.27 o 
   0   2  10    18185.09    19409.80    405.08 o 
   2   2  10      433.69      442.22     15.94 o 
   4   2  10     5164.37     5277.26    124.41 o 
   6   2  10     6821.36     6892.88    161.65 o 
   8   2  10     5742.53     5533.39    130.23 o 
  10   2  10     2671.42     2730.13     75.02 o 
  12   2  10      190.89      215.13     14.03 o 
  14   2  10      966.13      873.37     40.36 o 
  16   2  10      592.04      496.06     35.97 o 
  18   2  10      454.41      491.66     28.20 o 
  20   2  10        4.77       -6.21     12.89 o 
  22   2  10      340.97      346.11     29.65 o 
  24   2  10       73.97       35.44     23.82 o 
  26   2  10      201.26      218.37     38.51 o 
  28   2  10       12.20       -0.40     34.92 o 
  30   2  10       16.56       61.33     26.61 o 
  32   2  10      239.16      234.10     53.40 o 
  34   2  10      122.18      107.73     33.73 o 
  36   2  10      127.42      137.59     54.00 o 
 -37   3  10       49.01       62.95     29.24 o 
 -35   3  10      142.69      181.56     32.86 o 
 -33   3  10     1103.49     1095.65     75.71 o 
 -31   3  10      524.39      566.52     42.25 o 
 -29   3  10       43.37       48.26     21.91 o 
 -27   3  10      229.65      224.07     28.62 o 
 -25   3  10     1427.57     1492.61     62.62 o 
 -23   3  10      308.27      339.22     33.72 o 
 -21   3  10     5744.85     5428.02    189.40 o 
 -19   3  10      352.86      271.13     26.62 o 
 -17   3  10     6288.82     6236.86    216.19 o 
 -15   3  10      190.51      221.35     19.06 o 
 -13   3  10      391.25      511.07     26.36 o 
 -11   3  10     2477.95     2708.22     78.23 o 
  -9   3  10      138.08      132.03     13.54 o 
  -7   3  10     3450.97     3541.94    102.21 o 
  -5   3  10       57.38      136.27     15.12 o 
  -3   3  10     2011.72     2034.49     54.70 o 
  -1   3  10      135.23      167.83     11.36 o 
   1   3  10       22.14        9.95      8.61 o 
   3   3  10     4219.88     4088.69    110.28 o 
   5   3  10      676.73      834.98     43.42 o 
   7   3  10      140.65      151.46     14.28 o 
   9   3  10       53.62       48.11     12.00 o 
  11   3  10      748.37      699.45     33.38 o 
  13   3  10     1808.97     1681.32     63.87 o 
  15   3  10       57.12       18.85     12.14 o 
  17   3  10      728.09      784.75     35.47 o 
  19   3  10        3.75        5.40     14.53 o 
  21   3  10       12.44        4.44     17.17 o 
  23   3  10      175.47      128.08     23.65 o 
  25   3  10        0.14        2.91     21.43 o 
  27   3  10       16.05      -10.11     23.64 o 
  29   3  10      647.24      464.61     62.47 o 
  31   3  10      437.87      430.39     72.86 o 
  33   3  10       52.25       92.42     38.71 o 
 -34   4  10       80.81       70.61     31.84 o 
 -32   4  10       76.68       54.43     30.32 o 
 -30   4  10      141.45      168.24     33.58 o 
 -28   4  10     1919.16     1969.67    103.14 o 
 -26   4  10      562.30      538.12     40.04 o 
 -24   4  10       39.28       18.93     28.65 o 
 -22   4  10       52.95       42.82     20.83 o 
 -20   4  10     1080.30     1062.67     67.62 o 
 -18   4  10     1430.24     1410.25     66.93 o 
 -16   4  10     2946.49     2711.30    108.59 o 
 -14   4  10     3656.31     3456.13    148.82 o 
 -12   4  10      257.62      246.69     39.52 o 
 -10   4  10     2955.60     2973.86    114.34 o 
  -8   4  10      210.60      218.50     21.51 o 
  -6   4  10     2028.46     1955.48     78.84 o 
  -4   4  10     4815.37     4784.61    153.82 o 
  -2   4  10       39.55       37.07     11.74 o 
   0   4  10      122.29      161.60     16.34 o 
   2   4  10      783.22      957.76     41.81 o 
   4   4  10      392.90      432.40     23.78 o 
   6   4  10      234.17      237.55     19.73 o 
   8   4  10      256.64      265.12     21.03 o 
  10   4  10        0.21       -4.38     14.73 o 
  12   4  10       34.63       34.44     16.21 o 
  14   4  10      122.25      127.46     21.09 o 
  16   4  10      185.44      153.13     26.62 o 
  18   4  10     1194.46     1377.71    131.52 o 
  20   4  10      910.85      881.37     82.05 o 
  22   4  10       50.26       14.02     29.38 o 
  24   4  10        0.34        6.17     25.47 o 
  26   4  10      640.22      602.24     79.36 o 
  28   4  10     1126.45     1371.99    106.48 o 
  30   4  10        0.34       15.47     32.67 o 
 -29   5  10        7.92       28.71     27.54 o 
 -27   5  10       15.89      -21.63     36.73 o 
 -25   5  10      231.23      293.16     82.44 o 
 -23   5  10       43.52       15.28     31.96 o 
 -21   5  10        3.35       22.16     22.76 o 
 -19   5  10      362.22      414.27     53.48 o 
 -17   5  10      183.15      162.09     41.29 o 
 -15   5  10       19.16       31.20     31.37 o 
 -13   5  10      483.58      537.68     41.02 o 
 -11   5  10      585.68      568.24     40.81 o 
  -9   5  10        3.68       12.57     20.28 o 
  -7   5  10        2.51      -18.44     18.44 o 
  -5   5  10      380.89      381.39     56.31 o 
  -3   5  10      455.58      503.87     40.89 o 
  -1   5  10      836.65      906.90     55.74 o 
   1   5  10      331.83      387.25     26.70 o 
   3   5  10      125.38      109.63     17.26 o 
   5   5  10       61.28       38.61     18.72 o 
   7   5  10       26.79       50.53     21.00 o 
   9   5  10     1087.33     1158.95     72.50 o 
  11   5  10      436.43      455.63     53.07 o 
  13   5  10       31.50       37.02     22.93 o 
  15   5  10      169.57      206.94     32.55 o 
  17   5  10      421.80      434.07     44.16 o 
  19   5  10       46.25       96.01     29.72 o 
  21   5  10      125.58      109.10     32.74 o 
  23   5  10      606.10      554.66     99.94 o 
  25   5  10     1095.59     1114.39     72.63 o 
 -22   6  10        8.34      -13.75     28.88 o 
 -20   6  10       38.27       49.26     28.58 o 
 -18   6  10      134.84      131.20     30.49 o 
 -16   6  10       59.64       -8.36     24.61 o 
 -14   6  10       13.08       -3.69     31.87 o 
 -12   6  10       65.63       54.12     31.33 o 
 -10   6  10      125.85       84.52     26.76 o 
  -8   6  10       94.37       83.46     25.97 o 
  -6   6  10     1343.71     1360.65     79.46 o 
  -4   6  10       72.34       56.04     28.72 o 
  -2   6  10       36.24       75.16     29.57 o 
   0   6  10       53.49       41.49     34.38 o 
   2   6  10      605.05      738.64     51.49 o 
   4   6  10      481.62      579.52     44.97 o 
   6   6  10      157.41      215.25     26.68 o 
   8   6  10        3.73        4.56     20.70 o 
  10   6  10       47.96      103.00     27.32 o 
  12   6  10        7.78      -10.83     22.28 o 
  14   6  10       77.73      163.05     31.98 o 
  16   6  10      250.53      246.16     51.55 o 
  18   6  10      355.60      454.90     59.92 o 
 -41   1  11       48.99       61.38     33.67 o 
 -39   1  11     1312.26     1362.43    112.56 o 
 -37   1  11       17.19       34.80     24.26 o 
 -35   1  11      166.50      157.78     28.05 o 
 -33   1  11        0.17      -12.45     18.60 o 
 -31   1  11     1872.64     2109.13     75.86 o 
 -29   1  11     1349.02     1346.88     49.81 o 
 -27   1  11        0.60        2.64     13.68 o 
 -25   1  11     1290.68     1312.65     44.75 o 
 -23   1  11        3.29        3.62     10.85 o 
 -21   1  11     7252.49     7005.31    160.54 o 
 -19   1  11     1124.29     1163.94     30.88 o 
 -17   1  11     2944.95     2967.42     62.95 o 
 -15   1  11      543.96      523.76     17.75 o 
 -13   1  11        8.83        8.78      6.84 o 
 -11   1  11      118.69      148.15      9.47 o 
  -9   1  11     4397.06     4577.34    102.24 o 
  -7   1  11     3931.11     3928.60     77.31 o 
  -5   1  11     4755.99     5129.49     93.29 o 
  -3   1  11      288.33      330.56     10.46 o 
  -1   1  11       65.99       68.39      5.74 o 
   1   1  11     8681.51     9236.58    179.91 o 
   3   1  11     4724.70     5143.88     98.33 o 
   5   1  11     6070.30     6289.76    123.92 o 
   7   1  11     3272.62     3270.15     72.82 o 
   9   1  11      320.07      329.08     14.58 o 
  11   1  11     1299.78     1327.88     38.26 o 
  13   1  11     7523.29     7310.65    173.08 o 
  15   1  11     3926.80     3849.28    118.83 o 
  17   1  11     2457.59     2339.46     66.96 o 
  19   1  11       17.38       27.22     12.74 o 
  21   1  11       92.33       54.74     19.14 o 
  23   1  11       30.69       39.02     20.61 o 
  25   1  11      591.62      589.62     52.17 o 
  27   1  11     1194.19     1406.89     84.59 o 
  29   1  11      955.39     1156.32     75.97 o 
  31   1  11      278.70      310.86     46.85 o 
  33   1  11        2.95       -0.73     27.60 o 
  35   1  11      422.50      459.44     72.86 o 
  37   1  11      866.24     1061.81     85.55 o 
 -38   2  11       17.98       37.87     27.79 o 
 -36   2  11       18.94       55.90     25.57 o 
 -34   2  11      438.76      423.78     40.42 o 
 -32   2  11      354.23      403.07     36.92 o 
 -30   2  11       41.30       52.97     22.31 o 
 -28   2  11      653.39      633.67     43.22 o 
 -26   2  11       32.89       32.07     20.35 o 
 -24   2  11      646.11      725.20     37.58 o 
 -22   2  11      948.60      996.24     41.09 o 
 -20   2  11     3301.39     2984.86     91.22 o 
 -18   2  11      579.45      566.77     28.32 o 
 -16   2  11        7.03        6.16     11.83 o 
 -14   2  11       68.65       61.21     11.51 o 
 -12   2  11       64.54       76.71      8.94 o 
 -10   2  11        0.12       -2.43      7.91 o 
  -8   2  11      696.53      676.74     23.48 o 
  -6   2  11     1236.14     1273.54     35.15 o 
  -4   2  11      922.44      859.28     28.74 o 
  -2   2  11        0.16       -5.80      7.20 o 
   0   2  11      888.56      879.72     33.33 o 
   2   2  11     2761.59     2950.31     73.69 o 
   4   2  11      945.40      980.53     29.00 o 
   6   2  11       44.04       50.84      9.37 o 
   8   2  11      369.09      339.93     18.02 o 
  10   2  11      432.64      367.54     17.79 o 
  12   2  11      195.44      171.59     13.50 o 
  14   2  11      218.95      241.00     26.09 o 
  16   2  11      312.99      368.70     23.17 o 
  18   2  11      594.32      466.98     29.89 o 
  20   2  11      209.34      278.91     22.87 o 
  22   2  11      191.37      190.97     26.34 o 
  24   2  11      353.03      335.04     32.79 o 
  26   2  11      503.27      506.02    106.36 o 
  28   2  11      152.89      168.99     37.00 o 
  30   2  11        0.60       33.76     29.88 o 
  32   2  11      124.51       76.49     31.37 o 
  34   2  11      985.31      924.66    115.93 o 
  36   2  11      117.57       49.51     71.52 o 
 -37   3  11        8.89       34.60     30.65 o 
 -35   3  11      522.47      461.55     44.10 o 
 -33   3  11        8.20      -21.25     21.25 o 
 -31   3  11      357.62      449.51     47.02 o 
 -29   3  11      625.43      706.46     45.28 o 
 -27   3  11       18.38       21.92     18.07 o 
 -25   3  11       97.35       67.38     19.55 o 
 -23   3  11     1176.80     1118.82     50.27 o 
 -21   3  11      686.37      679.62     37.51 o 
 -19   3  11      736.81      670.22     31.49 o 
 -17   3  11     6155.48     6168.11    181.85 o 
 -15   3  11      102.26       87.96     18.71 o 
 -13   3  11     3453.74     3545.39    120.39 o 
 -11   3  11      835.91      813.77     34.68 o 
  -9   3  11     2219.92     2196.34     71.47 o 
  -7   3  11     4463.78     4335.21    118.79 o 
  -5   3  11      346.29      269.81     16.16 o 
  -3   3  11      352.71      366.49     20.06 o 
  -1   3  11       21.88       23.26     10.76 o 
   1   3  11     1732.79     1620.49     47.75 o 
   3   3  11      671.96      669.88     28.33 o 
   5   3  11     6152.13     6356.11    172.20 o 
   7   3  11     1356.46     1373.81     48.32 o 
   9   3  11      150.89       88.40     13.97 o 
  11   3  11       15.30        2.82     11.72 o 
  13   3  11      402.43      467.50     45.42 o 
  15   3  11       50.16       49.67     15.09 o 
  17   3  11     2724.88     2814.68    105.15 o 
  19   3  11     2008.82     2133.57     99.32 o 
  21   3  11     1898.92     1916.32     92.84 o 
  23   3  11        0.06        8.08     18.78 o 
  25   3  11       73.35       73.43     27.01 o 
  27   3  11       83.11       65.80     30.19 o 
  29   3  11      484.03      494.03     74.82 o 
  31   3  11      182.26      144.08     68.99 o 
  33   3  11        2.28       -2.16     29.19 o 
 -34   4  11       92.74      167.79     52.26 o 
 -32   4  11       10.56       22.58     26.68 o 
 -30   4  11       19.43       -4.41     25.25 o 
 -28   4  11      701.19      764.32     62.68 o 
 -26   4  11      505.58      456.10     38.37 o 
 -24   4  11       60.23       49.41     21.60 o 
 -22   4  11      298.09      291.50     32.47 o 
 -20   4  11      140.07      135.23     24.65 o 
 -18   4  11     1159.79     1086.38     68.89 o 
 -16   4  11      238.87      283.63     28.51 o 
 -14   4  11     1150.92     1233.41     59.37 o 
 -12   4  11      174.13      155.46     27.17 o 
 -10   4  11      135.95      133.02     28.50 o 
  -8   4  11     2166.81     2117.48     75.60 o 
  -6   4  11      592.64      586.62     56.59 o 
  -4   4  11      537.28      469.84     30.96 o 
  -2   4  11      236.41      259.98     31.50 o 
   0   4  11     1288.16     1124.17     61.67 o 
   2   4  11     2000.83     1931.29     69.58 o 
   4   4  11      529.16      533.82     46.36 o 
   6   4  11        1.13       -6.27     11.50 o 
   8   4  11      684.82      751.09     43.22 o 
  10   4  11      108.36      114.48     21.03 o 
  12   4  11      107.90      123.55     36.97 o 
  14   4  11        1.42       10.88     19.23 o 
  16   4  11      439.05      452.70     56.97 o 
  18   4  11        9.74        3.76     22.52 o 
  20   4  11      477.71      493.16     48.41 o 
  22   4  11       92.00       95.42     29.51 o 
  24   4  11        4.98      -23.87     23.87 o 
  26   4  11      146.49       84.41     40.41 o 
  28   4  11       37.17       45.73     40.47 o 
  30   4  11      255.33      366.39     82.14 o 
 -27   5  11       50.56       31.68     40.70 o 
 -25   5  11      614.44      593.00     96.88 o 
 -23   5  11       29.14       41.63     26.79 o 
 -21   5  11      456.01      469.17     67.89 o 
 -19   5  11      148.11      105.87     28.21 o 
 -17   5  11       92.99      110.97     32.36 o 
 -15   5  11       11.90       -2.22     20.64 o 
 -13   5  11       61.99       71.82     24.70 o 
 -11   5  11      102.67       66.52     61.15 o 
  -9   5  11      948.54      990.84     67.57 o 
  -7   5  11       40.63        2.42     21.22 o 
  -5   5  11        3.00      -15.36     15.36 o 
  -3   5  11      102.29       96.89     31.37 o 
  -1   5  11      160.05      190.47     19.87 o 
   1   5  11      854.01      898.75     74.84 o 
   3   5  11      677.39      748.58     73.05 o 
   5   5  11      156.76      182.37     40.54 o 
   7   5  11       10.94       30.38     32.12 o 
   9   5  11       64.62       87.94     25.63 o 
  11   5  11       22.56       24.29     22.64 o 
  13   5  11      876.83     1051.12     69.14 o 
  15   5  11     1434.79     1604.68    161.53 o 
  17   5  11      246.49      268.41     37.86 o 
  19   5  11      118.30      132.53     32.55 o 
  21   5  11       20.29       44.20     37.65 o 
  23   5  11      547.18      521.94     54.24 o 
 -20   6  11       57.42       61.28     31.13 o 
 -18   6  11       12.17       13.00     36.13 o 
 -16   6  11      112.54       82.12     36.73 o 
 -14   6  11      314.61      309.95     42.91 o 
 -12   6  11      387.35      333.92     76.57 o 
 -10   6  11      264.58      221.78     65.40 o 
  -8   6  11        0.00       15.70     49.73 o 
  -6   6  11      287.54      266.18     36.77 o 
  -4   6  11        0.82      -11.36     24.07 o 
  -2   6  11      313.49      310.97     45.27 o 
   0   6  11     1399.54     1616.56    130.20 o 
   2   6  11       11.87        7.90     20.46 o 
   4   6  11      227.76      231.47     28.80 o 
   6   6  11      307.82      293.88     35.71 o 
   8   6  11      161.51      197.78     31.49 o 
  10   6  11      134.63      164.22     31.40 o 
  12   6  11      103.92      145.27     32.25 o 
  14   6  11       14.04        1.40     25.01 o 
  16   6  11       82.41       87.78     40.61 o 
 -40   0  12     1101.70     1208.41    113.01 o 
 -38   0  12        1.45       42.52     40.46 o 
 -36   0  12      191.94      191.28     48.64 o 
 -34   0  12     2820.25     3094.07    181.98 o 
 -32   0  12      755.55      785.90    101.86 o 
 -30   0  12     4184.78     4098.62    187.14 o 
 -28   0  12     5509.07     5559.73    241.73 o 
 -26   0  12      750.32      626.86     38.64 o 
 -24   0  12    13195.81    13103.45    463.26 o 
 -22   0  12        3.51       34.12     15.61 o 
 -20   0  12        3.09      -12.45     17.67 o 
 -18   0  12    12438.60    12610.43    387.75 o 
 -16   0  12     6214.81     5928.34    178.20 o 
 -14   0  12      758.28      698.57     27.98 o 
 -12   0  12      990.77     1111.87     39.81 o 
 -10   0  12       10.64        7.20      8.63 o 
  -8   0  12     1446.14     1592.50     50.66 o 
  -6   0  12       41.68      225.13     28.56 o 
  -4   0  12     5447.60     5949.92    173.48 o 
  -2   0  12       11.82        2.86      8.44 o 
   0   0  12     5027.44     4593.86    124.40 o 
   2   0  12     1977.20     2144.68     63.68 o 
   4   0  12        4.86       -3.75      8.45 o 
   6   0  12     1931.45     1853.63     59.38 o 
   8   0  12      140.42      184.69     15.07 o 
  10   0  12     3220.82     3370.15    105.39 o 
  12   0  12     1576.00     1685.46     86.21 o 
  14   0  12     2627.49     2489.35     95.84 o 
  16   0  12      854.23      904.10     99.00 o 
  18   0  12      851.09     1116.64     76.21 o 
  20   0  12        1.50      -14.49     20.91 o 
  22   0  12      154.96      127.86     32.84 o 
  24   0  12     1273.24     1237.45    167.83 o 
  26   0  12      925.47      993.87    128.25 o 
  28   0  12     2432.40     2199.81    143.33 o 
  30   0  12      568.45      587.60     52.96 o 
  32   0  12      462.36      572.74     78.84 o 
  34   0  12      632.68      656.05    160.92 o 
  36   0  12      422.53      701.62     92.06 o 
 -39   1  12      170.50      207.92     33.60 o 
 -37   1  12       53.13       54.30     25.33 o 
 -35   1  12      587.65      621.36     43.77 o 
 -33   1  12       25.78       56.68     23.89 o 
 -31   1  12     1100.91     1074.18     51.89 o 
 -29   1  12       31.70       52.84     17.31 o 
 -27   1  12      723.09      711.45     34.01 o 
 -25   1  12      809.09      761.06     34.33 o 
 -23   1  12     3278.71     3093.10     85.27 o 
 -21   1  12       64.73      110.41     13.42 o 
 -19   1  12     1124.96     1051.10     32.82 o 
 -17   1  12      625.93      571.03     24.15 o 
 -15   1  12      239.57      219.40     12.80 o 
 -13   1  12      497.80      482.72     16.04 o 
 -11   1  12     1084.10     1131.18     31.90 o 
  -9   1  12      535.64      581.01     18.83 o 
  -7   1  12      277.64      286.50     11.62 o 
  -5   1  12     2178.53     2329.24     50.07 o 
  -3   1  12      849.28      864.80     22.95 o 
  -1   1  12     2522.12     2630.93     55.95 o 
   1   1  12      426.88      496.67     14.74 o 
   3   1  12        0.78       -3.34      5.55 o 
   5   1  12     4530.39     4434.67     92.73 o 
   7   1  12     1432.01     1453.45     40.54 o 
   9   1  12     1366.02     1331.62     38.03 o 
  11   1  12        5.05       -3.34      9.13 o 
  13   1  12     2148.80     2128.58     58.40 o 
  15   1  12     3197.38     2915.14     76.62 o 
  17   1  12      582.90      562.04     27.61 o 
  19   1  12       69.43       73.45     15.23 o 
  21   1  12       11.23       36.71     20.40 o 
  23   1  12      237.24      208.28     28.71 o 
  25   1  12      398.06      422.33     51.70 o 
  27   1  12      403.14      360.33     49.79 o 
  29   1  12       65.61       92.79     30.04 o 
  31   1  12      225.36      210.84     33.49 o 
  33   1  12      141.35       76.60     28.73 o 
  35   1  12       71.49       13.15     31.53 o 
 -38   2  12        0.66        2.09     26.77 o 
 -36   2  12      137.05      204.39     32.73 o 
 -34   2  12     1541.08     1624.40    225.60 o 
 -32   2  12     1336.97     1514.73    140.35 o 
 -30   2  12        0.94       -0.52     21.09 o 
 -28   2  12       40.75        6.17     20.93 o 
 -26   2  12      378.05      398.70     35.80 o 
 -24   2  12     1037.08     1141.88     71.04 o 
 -22   2  12      112.85       80.85     18.26 o 
 -20   2  12     4737.66     4604.18    133.85 o 
 -18   2  12      509.29      546.97     28.37 o 
 -16   2  12     1347.03     1349.71     48.27 o 
 -14   2  12    10295.04    10478.78    284.36 o 
 -12   2  12     1417.54     1474.94     47.52 o 
 -10   2  12     6552.35     6656.10    164.51 o 
  -8   2  12     6251.95     5985.41    152.66 o 
  -6   2  12     5860.26     5682.33    152.24 o 
  -4   2  12     1653.28     1513.66     43.60 o 
  -2   2  12      676.86      765.55     27.24 o 
   0   2  12     5198.09     5459.76    136.26 o 
   2   2  12     9809.96    10408.19    246.39 o 
   4   2  12     6948.04     6810.99    156.43 o 
   6   2  12      133.99      169.42     12.56 o 
   8   2  12      198.37      244.59     15.55 o 
  10   2  12     1812.68     1814.20     53.58 o 
  12   2  12     1154.02     1311.77     48.07 o 
  14   2  12     2286.29     2400.95     78.27 o 
  16   2  12      643.44      715.08     34.26 o 
  18   2  12      146.99      198.11     20.86 o 
  20   2  12      223.37      213.99     38.28 o 
  22   2  12     1323.96     1339.90     68.82 o 
  24   2  12      734.86      789.43     63.38 o 
  26   2  12      833.22      658.70    131.96 o 
  28   2  12      426.92      301.73     49.80 o 
  30   2  12       41.50       18.22     30.62 o 
  32   2  12        7.05       32.47     28.92 o 
  34   2  12      228.43      255.41     57.45 o 
 -35   3  12     1580.95     1673.45    103.04 o 
 -33   3  12       31.15       41.75     24.92 o 
 -31   3  12     1529.84     1723.55     97.81 o 
 -29   3  12      790.99      687.72     45.40 o 
 -27   3  12        0.06       41.39     20.04 o 
 -25   3  12      838.95      816.37     43.10 o 
 -23   3  12       95.33       82.21     20.84 o 
 -21   3  12      228.88      245.40     25.87 o 
 -19   3  12        4.66       -5.75     11.98 o 
 -17   3  12     2359.63     2374.64     92.86 o 
 -15   3  12      922.47      863.78     40.29 o 
 -13   3  12      531.71      540.21     28.41 o 
 -11   3  12     2660.10     2681.73     85.52 o 
  -9   3  12      104.04      214.68     27.26 o 
  -7   3  12     1700.39     1826.75     56.88 o 
  -5   3  12       61.53       55.94     13.30 o 
  -3   3  12      307.39      328.77     23.46 o 
  -1   3  12     2171.62     2211.49     68.36 o 
   1   3  12      326.31      339.84     21.13 o 
   3   3  12      718.37      744.83     35.20 o 
   5   3  12      724.03      678.31     41.00 o 
   7   3  12       24.80       22.40     12.11 o 
   9   3  12        9.29        7.67     12.02 o 
  11   3  12      410.80      412.66     39.96 o 
  13   3  12     1317.84     1287.13     66.12 o 
  15   3  12      991.85     1140.90     55.12 o 
  17   3  12        6.10      -15.56     15.61 o 
  19   3  12       57.22       50.69     19.67 o 
  21   3  12      843.79      782.18     50.93 o 
  23   3  12     1249.90     1299.29     85.50 o 
  25   3  12       22.55        4.31     39.83 o 
  27   3  12        0.08      -12.80     26.55 o 
  29   3  12      269.57      288.11     95.15 o 
  31   3  12      910.64      893.34     84.95 o 
 -32   4  12      316.04      335.01     43.46 o 
 -30   4  12      593.48      680.45     67.94 o 
 -28   4  12     1270.66     1447.47     71.87 o 
 -26   4  12        8.38        6.65     21.31 o 
 -24   4  12     1079.94     1217.22     61.99 o 
 -22   4  12      434.60      513.12     37.79 o 
 -20   4  12      659.42      633.80     43.77 o 
 -18   4  12      726.87      767.27     45.75 o 
 -16   4  12      202.26      178.54     22.37 o 
 -14   4  12     1213.13     1099.59     56.51 o 
 -12   4  12     1326.29     1326.99     55.27 o 
 -10   4  12      553.61      557.07     31.30 o 
  -8   4  12      847.75      768.90     37.22 o 
  -6   4  12        6.41       16.71     12.77 o 
  -4   4  12      188.16      204.68     19.58 o 
  -2   4  12       66.28       33.93     14.13 o 
   0   4  12       87.04       97.95     18.18 o 
   2   4  12        3.06        8.31     12.63 o 
   4   4  12      140.92      136.65     26.46 o 
   6   4  12      713.96      801.40     94.17 o 
   8   4  12       53.79       23.55     23.23 o 
  10   4  12      264.33      312.84     32.76 o 
  12   4  12       27.23       50.49     23.12 o 
  14   4  12     1201.34     1341.43     81.40 o 
  16   4  12     1740.53     1815.44    103.10 o 
  18   4  12      412.58      443.71     90.13 o 
  20   4  12        8.00       25.44     25.32 o 
  22   4  12      525.44      542.41     92.31 o 
  24   4  12     1144.93      999.16     91.59 o 
  26   4  12      804.76      701.22    157.50 o 
  28   4  12       56.62       73.86     43.80 o 
 -27   5  12      371.27      527.70     52.13 o 
 -25   5  12      458.42      422.60     46.52 o 
 -23   5  12       83.58       48.78     27.16 o 
 -21   5  12      115.08       68.16     27.91 o 
 -19   5  12       16.61       -0.44     23.74 o 
 -17   5  12      745.21      703.33     52.67 o 
 -15   5  12      950.30      831.75     64.42 o 
 -13   5  12     1204.79     1211.51     77.29 o 
 -11   5  12       48.93       46.65     60.91 o 
  -9   5  12       15.10       22.87     19.84 o 
  -7   5  12      461.31      445.25     38.71 o 
  -5   5  12      150.51      167.75     25.24 o 
  -3   5  12     3468.72     3509.31    149.78 o 
  -1   5  12     1805.50     1772.29     85.88 o 
   1   5  12      198.58      165.22     33.01 o 
   3   5  12       40.98        5.66     18.43 o 
   5   5  12     1138.52     1156.83     63.82 o 
   7   5  12      809.64      867.44     76.93 o 
   9   5  12      233.29      229.94     32.59 o 
  11   5  12        0.07       -7.95     22.04 o 
  13   5  12        0.45       62.26     25.49 o 
  15   5  12       11.77       28.00     26.12 o 
  17   5  12       50.79      145.84     33.63 o 
  19   5  12       41.00       40.18     29.48 o 
  21   5  12      109.90       90.14     34.49 o 
  23   5  12        8.11      -15.50     30.02 o 
 -18   6  12       25.15       14.88     27.75 o 
 -16   6  12      116.82       74.81     32.22 o 
 -14   6  12      116.72      102.57     41.36 o 
 -12   6  12        5.34       14.32     33.20 o 
 -10   6  12      436.45      476.40     47.91 o 
  -8   6  12      894.18      944.69     68.68 o 
  -6   6  12      260.17      226.09     37.48 o 
  -4   6  12      192.64      114.60     32.37 o 
  -2   6  12      178.61      219.02     45.26 o 
   0   6  12       16.02       63.54     24.46 o 
   2   6  12      446.02      442.16     38.05 o 
   4   6  12       91.28      102.61     27.87 o 
   6   6  12        0.64       23.29     24.93 o 
   8   6  12       35.62       21.33     39.39 o 
  10   6  12       35.73       69.70     28.08 o 
  12   6  12      366.13      550.46     63.46 o 
  14   6  12      301.60      349.85    110.03 o 
 -39   1  13       84.36       86.24     27.69 o 
 -37   1  13      419.81      447.87     39.59 o 
 -35   1  13     1148.03     1437.10     88.31 o 
 -33   1  13      268.60      239.02     31.75 o 
 -31   1  13     2159.38     2086.42     87.03 o 
 -29   1  13      281.73      290.11     28.34 o 
 -27   1  13      237.57      227.30     22.71 o 
 -25   1  13      671.30      611.21     32.41 o 
 -23   1  13     1777.80     1755.10     76.58 o 
 -21   1  13     1949.60     2155.84     63.47 o 
 -19   1  13      486.49      624.87     35.13 o 
 -17   1  13     1036.17     1150.50     33.78 o 
 -15   1  13      350.44      400.97     18.22 o 
 -13   1  13     6574.49     6405.30    136.28 o 
 -11   1  13     5259.68     5193.00    112.30 o 
  -9   1  13     7090.10     6855.25    138.09 o 
  -7   1  13       69.42       66.98      7.88 o 
  -5   1  13       56.25       46.64      7.11 o 
  -3   1  13     4765.48     4762.23     99.35 o 
  -1   1  13     2957.27     2992.97     63.16 o 
   1   1  13       13.43       22.93      6.67 o 
   3   1  13     4367.58     4026.66     85.07 o 
   5   1  13       21.11       20.94      8.03 o 
   7   1  13        1.17       -6.34      8.47 o 
   9   1  13      140.77      119.24     11.86 o 
  11   1  13     2194.08     2031.75     58.07 o 
  13   1  13     1541.19     1557.84     45.99 o 
  15   1  13        3.26      -11.58     11.58 o 
  17   1  13      446.80      420.44     25.87 o 
  19   1  13       13.91      -17.45     17.45 o 
  21   1  13      443.14      363.96     49.63 o 
  23   1  13      105.69      130.41     32.98 o 
  25   1  13     2226.85     2265.57    142.61 o 
  27   1  13      576.15      548.30     62.47 o 
  29   1  13       11.74        3.41     26.57 o 
  31   1  13       89.88      109.84     33.02 o 
  33   1  13      480.78      611.33     51.14 o 
  35   1  13      504.70      466.76    111.31 o 
 -38   2  13       26.78       66.00     32.95 o 
 -36   2  13       20.57       14.55     25.31 o 
 -34   2  13        0.00       26.30     25.04 o 
 -32   2  13       46.18       58.28     27.31 o 
 -30   2  13      176.70      250.85     35.71 o 
 -28   2  13       93.65       94.73     25.05 o 
 -26   2  13      308.67      357.44     35.53 o 
 -24   2  13      218.85      233.32     29.78 o 
 -22   2  13       14.17       19.21     17.10 o 
 -20   2  13       20.58       12.45     16.73 o 
 -18   2  13     3386.20     3336.10    105.60 o 
 -16   2  13      661.70      530.56     32.00 o 
 -14   2  13     2147.30     2097.70     70.61 o 
 -12   2  13        4.05        0.31     12.09 o 
 -10   2  13        1.98        5.75     10.06 o 
  -8   2  13       14.06       14.40      9.79 o 
  -6   2  13       12.66       28.01      9.46 o 
  -4   2  13      198.15      197.26     13.67 o 
  -2   2  13     1076.77     1191.90     43.69 o 
   0   2  13       32.52       22.45     10.00 o 
   2   2  13     1781.54     1669.58     48.45 o 
   4   2  13       43.81       26.21      7.83 o 
   6   2  13        3.93        3.06      8.49 o 
   8   2  13     1949.59     1725.76     56.21 o 
  10   2  13      800.74      743.68     31.80 o 
  12   2  13        0.00        1.93     11.17 o 
  14   2  13      572.71      681.64     33.02 o 
  16   2  13      259.34      234.41     21.58 o 
  18   2  13      370.71      304.02     24.96 o 
  20   2  13      567.37      633.10     52.81 o 
  22   2  13       97.53      102.37     24.59 o 
  24   2  13      514.42      415.46     94.31 o 
  26   2  13      369.50      300.12    101.72 o 
  28   2  13     1172.11     1108.26    102.81 o 
  30   2  13      353.89      283.74     72.52 o 
  32   2  13      111.79       60.53     37.68 o 
 -35   3  13     1264.33     1329.66    206.75 o 
 -33   3  13      412.80      455.96     42.63 o 
 -31   3  13      802.72      767.82     52.97 o 
 -29   3  13      156.72      105.33     27.17 o 
 -27   3  13      104.31      166.49     26.23 o 
 -25   3  13      576.18      591.72     37.03 o 
 -23   3  13     1792.40     1916.42     74.37 o 
 -21   3  13     2744.21     2637.01     95.59 o 
 -19   3  13     1737.49     1737.50     72.94 o 
 -17   3  13      173.58      162.46     20.57 o 
 -15   3  13      975.32     1056.51     45.95 o 
 -13   3  13       97.73      102.72     16.85 o 
 -11   3  13       19.38       16.98     13.08 o 
  -9   3  13     2702.66     2756.36     88.07 o 
  -7   3  13     1166.61     1164.79     45.31 o 
  -5   3  13     2521.43     2506.14     81.41 o 
  -3   3  13       33.56       22.23     11.86 o 
  -1   3  13       66.05       81.41     14.86 o 
   1   3  13     2465.00     2668.71     95.83 o 
   3   3  13     2795.05     2664.48     96.34 o 
   5   3  13       40.66       64.70     14.55 o 
   7   3  13       14.47       17.02     12.98 o 
   9   3  13       26.10        3.00     12.86 o 
  11   3  13      235.72      241.02     30.59 o 
  13   3  13      732.89      798.95     53.79 o 
  15   3  13       22.45       55.57     18.37 o 
  17   3  13      757.70      916.97     54.17 o 
  19   3  13      389.09      501.78     39.97 o 
  21   3  13     2231.76     2358.10    147.70 o 
  23   3  13      230.60      287.92     39.17 o 
  25   3  13      134.20      183.73     35.10 o 
  27   3  13       16.58      -14.72     30.40 o 
  29   3  13      104.45       77.20     32.51 o 
  31   3  13      174.68      106.22     71.52 o 
 -32   4  13        6.61       49.51     45.39 o 
 -30   4  13      340.70      415.69     45.69 o 
 -28   4  13      302.53      297.33     39.44 o 
 -26   4  13       84.26       42.58     36.49 o 
 -24   4  13       13.36       35.84     21.55 o 
 -22   4  13      304.40      313.53     32.10 o 
 -20   4  13      290.86      274.97     32.05 o 
 -18   4  13     1636.82     1629.30     77.55 o 
 -16   4  13      994.90      990.65     54.96 o 
 -14   4  13     1826.57     2026.11     88.75 o 
 -12   4  13        9.95       23.96     18.45 o 
 -10   4  13        4.49       13.82     14.45 o 
  -8   4  13      925.22      945.07     46.23 o 
  -6   4  13     2330.56     2329.81     85.23 o 
  -4   4  13     2004.88     2247.14     88.70 o 
  -2   4  13      622.69      765.09     63.99 o 
   0   4  13        5.83        2.57     23.64 o 
   2   4  13       51.97       74.28     22.64 o 
   4   4  13     1727.25     1965.77    111.43 o 
   6   4  13       71.62       93.09     24.42 o 
   8   4  13       27.26       35.62     21.67 o 
  10   4  13      124.60      115.39     26.98 o 
  12   4  13       74.14       20.28     22.44 o 
  14   4  13       80.96      109.50     29.15 o 
  16   4  13       27.98       27.46     24.53 o 
  18   4  13      172.72      185.53     48.68 o 
  20   4  13      273.97      177.59     54.59 o 
  22   4  13        4.37       -7.28     26.05 o 
  24   4  13        1.36      -40.64     40.64 o 
  26   4  13        0.01        2.81     41.95 o 
 -25   5  13       24.78        4.76     23.05 o 
 -23   5  13      667.05      752.84     54.79 o 
 -21   5  13      253.79      232.57     31.45 o 
 -19   5  13      153.32      140.32     27.46 o 
 -17   5  13        6.09       -3.84     19.88 o 
 -15   5  13       55.85       75.86     22.47 o 
 -13   5  13       79.33      138.46     27.99 o 
 -11   5  13      529.48      603.51     44.14 o 
  -9   5  13      396.06      448.16     56.12 o 
  -7   5  13      102.72      125.37     28.45 o 
  -5   5  13      198.03      177.52     27.80 o 
  -3   5  13        0.32       20.44     20.26 o 
  -1   5  13     1120.70     1176.87     76.50 o 
   1   5  13      736.59      800.82     51.40 o 
   3   5  13      367.60      334.37     47.25 o 
   5   5  13      465.31      504.25     41.77 o 
   7   5  13       80.02      106.45     26.40 o 
   9   5  13      206.36      283.82     33.83 o 
  11   5  13      478.27      598.58     63.72 o 
  13   5  13      653.87      710.22     57.21 o 
  15   5  13      256.04      317.83     50.20 o 
  17   5  13       10.16       40.00     28.96 o 
  19   5  13       83.47      110.98     34.96 o 
  21   5  13       21.69        7.56     30.94 o 
 -16   6  13        3.26       16.40     28.03 o 
 -14   6  13       22.59        9.03     56.59 o 
 -12   6  13       86.52       98.68     32.45 o 
 -10   6  13       23.56       11.43     32.52 o 
  -8   6  13       11.60       16.20     28.18 o 
  -6   6  13       18.65      -12.74     21.61 o 
  -4   6  13      259.30      281.65     33.85 o 
  -2   6  13       70.15       21.61     43.59 o 
   0   6  13       53.54        2.46     23.69 o 
   2   6  13      231.77      243.07     45.26 o 
   4   6  13      705.52      738.63     86.25 o 
   6   6  13       74.58       45.03     27.96 o 
   8   6  13      159.55      150.14     30.86 o 
  10   6  13      116.32      111.46     30.61 o 
  12   6  13       13.34      -17.64     72.21 o 
 -38   0  14      734.84      963.60     89.79 o 
 -36   0  14       55.52      109.21     45.90 o 
 -34   0  14      291.96      349.58     57.32 o 
 -32   0  14      251.59      216.70     39.85 o 
 -30   0  14      223.18      157.64     36.23 o 
 -28   0  14      292.02      247.47     33.77 o 
 -26   0  14     1868.34     1905.40    105.30 o 
 -24   0  14      677.04      646.61     77.32 o 
 -22   0  14      275.26      305.29     27.90 o 
 -20   0  14      220.03      261.53     25.56 o 
 -18   0  14        2.81        4.85     13.82 o 
 -16   0  14        1.47       -6.15     13.18 o 
 -14   0  14     7588.94     7233.53    228.97 o 
 -12   0  14     3066.32     3058.83     97.39 o 
 -10   0  14     1816.57     1923.53     60.69 o 
  -8   0  14     1065.59     1019.34     41.17 o 
  -6   0  14     5861.98     5831.42    170.95 o 
  -4   0  14     6125.25     6167.98    173.09 o 
  -2   0  14       13.19       16.27     10.12 o 
   0   0  14     8901.46     8406.84    233.83 o 
   2   0  14     1815.11     1715.82     54.38 o 
   4   0  14     1047.09      995.89     36.12 o 
   6   0  14     3112.29     3105.46     90.34 o 
   8   0  14     2419.35     2369.76     86.92 o 
  10   0  14    12911.46    12240.35    386.21 o 
  12   0  14     6788.14     6425.88    343.54 o 
  14   0  14     1942.25     1983.36    101.20 o 
  16   0  14      271.63      248.46     37.55 o 
  18   0  14       34.43       25.74     25.16 o 
  20   0  14      479.17      653.71     64.02 o 
  22   0  14     7322.87     6839.30    449.22 o 
  24   0  14     4638.29     4775.08    256.47 o 
  26   0  14      512.15      583.16     77.48 o 
  28   0  14        0.78       24.21     36.34 o 
  30   0  14      741.92      948.23    196.68 o 
  32   0  14      830.92      767.03    171.23 o 
  34   0  14      406.32      568.69     90.77 o 
 -37   1  14        0.99       39.40     25.53 o 
 -35   1  14        1.64       22.49     23.70 o 
 -33   1  14        2.13      -21.84     21.84 o 
 -31   1  14       81.65       49.52     23.85 o 
 -29   1  14       10.40       13.95     21.21 o 
 -27   1  14       11.71       29.30     18.38 o 
 -25   1  14       29.60       11.23     15.19 o 
 -23   1  14       80.94       70.86     16.71 o 
 -21   1  14     2170.15     1906.54     65.47 o 
 -19   1  14      124.11       99.41     14.14 o 
 -17   1  14     3363.41     3338.49     86.72 o 
 -15   1  14      797.01      731.25     25.92 o 
 -13   1  14     2685.30     2685.14     65.84 o 
 -11   1  14       17.50       25.65     10.14 o 
  -9   1  14     8106.34     7962.76    178.63 o 
  -7   1  14     2306.53     2485.26     59.13 o 
  -5   1  14       60.89       46.06      9.82 o 
  -3   1  14       84.09       52.53      8.15 o 
  -1   1  14       19.59        1.06      7.05 o 
   1   1  14     7423.79     7164.21    161.33 o 
   3   1  14      141.53      162.08     12.58 o 
   5   1  14       46.60       38.86     10.23 o 
   7   1  14     1250.55     1127.03     37.22 o 
   9   1  14       86.97       99.48     13.70 o 
  11   1  14      752.99      720.24     28.50 o 
  13   1  14     1909.88     1790.53     74.04 o 
  15   1  14       72.06       63.94     14.06 o 
  17   1  14      233.97      167.21     23.61 o 
  19   1  14       16.88       33.47     21.21 o 
  21   1  14      739.30      671.05     89.25 o 
  23   1  14        0.66       -8.03     23.04 o 
  25   1  14     1136.42      947.78    157.59 o 
  27   1  14        2.71        6.33     25.67 o 
  29   1  14       54.42       53.95     30.31 o 
  31   1  14       14.40      -14.77     28.21 o 
  33   1  14       44.00        7.43     26.96 o 
 -36   2  14      364.54      398.94     43.40 o 
 -34   2  14     1019.57     1008.62     85.87 o 
 -32   2  14       28.27       34.32     25.51 o 
 -30   2  14       64.09       54.93     25.28 o 
 -28   2  14        0.38       -7.15     21.10 o 
 -26   2  14     1196.13     1259.35     69.35 o 
 -24   2  14     2360.35     2307.67    105.35 o 
 -22   2  14     2474.39     2625.10    107.69 o 
 -20   2  14      802.92      914.36     46.19 o 
 -18   2  14        6.91      -10.66     15.94 o 
 -16   2  14     2854.22     2811.02     91.63 o 
 -14   2  14     2527.01     2713.00     88.06 o 
 -12   2  14     2524.72     2410.17     78.73 o 
 -10   2  14     2836.04     2791.76     84.55 o 
  -8   2  14     1365.29     1375.38     43.28 o 
  -6   2  14      102.17       90.44     12.43 o 
  -4   2  14     1954.56     1866.40     58.64 o 
  -2   2  14      187.91      173.82     14.99 o 
   0   2  14     5134.12     5086.78    163.38 o 
   2   2  14       76.15       70.78     12.43 o 
   4   2  14     1187.80     1101.39     40.79 o 
   6   2  14      523.42      442.66     22.79 o 
   8   2  14     4350.04     3777.31    121.43 o 
  10   2  14       78.84       85.16     14.54 o 
  12   2  14        7.16       -0.75     11.76 o 
  14   2  14     2445.36     2353.89     85.82 o 
  16   2  14       75.46       60.95     15.70 o 
  18   2  14     1767.95     1669.19     81.03 o 
  20   2  14       90.62      107.48     27.14 o 
  22   2  14        0.27       -2.35     31.55 o 
  24   2  14       10.18        7.86     28.10 o 
  26   2  14       85.95       74.15     34.66 o 
  28   2  14      347.42      248.06     57.50 o 
  30   2  14       31.36       31.87     35.68 o 
  32   2  14       96.97      147.62     49.23 o 
 -33   3  14      112.45      129.52     30.57 o 
 -31   3  14      322.78      369.01     38.82 o 
 -29   3  14        0.22        0.44     21.63 o 
 -27   3  14       76.41      103.12     25.08 o 
 -25   3  14       32.28       28.67     20.75 o 
 -23   3  14      195.63      255.54     25.69 o 
 -21   3  14      472.37      492.58     32.06 o 
 -19   3  14       77.21       84.51     22.52 o 
 -17   3  14      480.03      521.55     37.05 o 
 -15   3  14      345.20      377.25     31.79 o 
 -13   3  14      191.66      198.44     27.70 o 
 -11   3  14       53.57       40.77     14.81 o 
  -9   3  14      364.31      386.50     23.78 o 
  -7   3  14      186.08      215.61     19.91 o 
  -5   3  14        0.10        8.67     11.67 o 
  -3   3  14      566.78      542.00     48.42 o 
  -1   3  14      936.93      897.46     44.46 o 
   1   3  14     1353.06     1305.44     74.11 o 
   3   3  14        2.09       -7.99     14.69 o 
   5   3  14      181.57      164.44     33.57 o 
   7   3  14     2520.38     2412.68    115.06 o 
   9   3  14      225.60      260.73     30.68 o 
  11   3  14       77.58       49.10     22.09 o 
  13   3  14        0.03      -18.69     18.69 o 
  15   3  14      706.04      694.87     47.97 o 
  17   3  14     1265.51     1310.06     69.56 o 
  19   3  14       59.85       47.39     23.31 o 
  21   3  14      166.24      128.82     36.09 o 
  23   3  14       12.78       43.42     25.10 o 
  25   3  14       18.62       32.27     32.20 o 
  27   3  14      125.28       63.43     50.89 o 
  29   3  14      154.70      157.25     44.63 o 
 -30   4  14       36.29       57.94     30.84 o 
 -28   4  14        2.04        6.64     25.50 o 
 -26   4  14      425.91      424.60     39.74 o 
 -24   4  14      339.12      348.64     35.38 o 
 -22   4  14      634.58      692.16     45.76 o 
 -20   4  14        1.59      -10.88     20.84 o 
 -18   4  14      104.95       89.77     24.01 o 
 -16   4  14       11.05       -0.08     19.72 o 
 -14   4  14     1187.42     1268.06     66.84 o 
 -12   4  14      542.98      637.52     51.09 o 
 -10   4  14       52.12       51.82     23.89 o 
  -8   4  14     1708.15     1516.32     73.24 o 
  -6   4  14      778.58      643.93     42.14 o 
  -4   4  14     1101.19     1329.61     71.29 o 
  -2   4  14     2430.81     2687.11    113.57 o 
   0   4  14     3509.98     3567.75    139.03 o 
   2   4  14      845.63      921.74     60.08 o 
   4   4  14      176.57      222.55     30.63 o 
   6   4  14        4.59        3.90     22.42 o 
   8   4  14       29.16        5.17     22.51 o 
  10   4  14     1035.42     1169.28     75.88 o 
  12   4  14      982.27     1179.09     77.02 o 
  14   4  14      732.91      803.24     62.56 o 
  16   4  14      133.40       80.98     28.89 o 
  18   4  14       12.62       13.02     25.94 o 
  20   4  14      348.26      456.11     50.39 o 
  22   4  14     1484.58     1478.51    167.79 o 
  24   4  14      320.50      404.16     98.34 o 
  26   4  14        0.08      -45.39     57.77 o 
 -23   5  14       45.76       11.11     37.42 o 
 -21   5  14       25.93       -2.26     23.16 o 
 -19   5  14        3.45      -25.40     29.51 o 
 -17   5  14      366.37      411.42     37.91 o 
 -15   5  14       63.87      101.01     26.80 o 
 -13   5  14       21.13        3.67     22.37 o 
 -11   5  14        0.29       -9.35     20.68 o 
  -9   5  14       19.23       18.13     22.67 o 
  -7   5  14      251.38      302.06     34.65 o 
  -5   5  14      706.60      707.89     69.68 o 
  -3   5  14      275.86      317.37     46.95 o 
  -1   5  14      204.05      206.06     28.79 o 
   1   5  14     2856.52     3051.46    122.73 o 
   3   5  14      150.93      196.14     31.32 o 
   5   5  14       13.78       25.21     23.23 o 
   7   5  14       21.50       10.99     29.97 o 
   9   5  14      136.63      133.06     30.42 o 
  11   5  14        9.71       40.51     26.83 o 
  13   5  14        0.15      -20.12     23.97 o 
  15   5  14      238.97      364.21     48.04 o 
  17   5  14      259.72      255.04     50.39 o 
  19   5  14       21.12       39.09     31.36 o 
 -12   6  14      267.98      216.48     44.22 o 
 -10   6  14      192.26      150.88     29.53 o 
  -8   6  14       33.52       13.40     40.70 o 
  -6   6  14      293.28      314.79     36.26 o 
  -4   6  14      163.34      150.44     30.54 o 
  -2   6  14      158.51      170.21     32.49 o 
   0   6  14      649.00      691.39     56.98 o 
   2   6  14      702.57      621.08     49.57 o 
   4   6  14       93.15      159.45     49.26 o 
   6   6  14      401.81      389.96     74.08 o 
   8   6  14      965.30      909.53    173.98 o 
 -37   1  15      491.21      485.70     42.94 o 
 -35   1  15      773.46      913.29     55.14 o 
 -33   1  15      204.57      203.49     32.59 o 
 -31   1  15        6.10       -7.22     22.89 o 
 -29   1  15      145.73       92.62     30.75 o 
 -27   1  15      443.50      420.99     36.49 o 
 -25   1  15      540.49      621.94     44.96 o 
 -23   1  15      597.31      590.78     37.65 o 
 -21   1  15       34.10       15.08     15.52 o 
 -19   1  15      522.34      411.04     26.52 o 
 -17   1  15     2874.57     2885.29     79.26 o 
 -15   1  15     1818.94     1780.99     50.87 o 
 -13   1  15      842.77      828.96     27.05 o 
 -11   1  15      287.50      314.21     16.15 o 
  -9   1  15     2750.25     2715.29     66.58 o 
  -7   1  15      982.74      992.46     30.78 o 
  -5   1  15      400.83      402.25     17.41 o 
  -3   1  15     1786.12     1761.09     50.88 o 
  -1   1  15       38.09       32.52     10.18 o 
   1   1  15       29.05       22.29     10.32 o 
   3   1  15     4283.17     4045.00    105.25 o 
   5   1  15     3134.10     2986.28     80.85 o 
   7   1  15     4106.87     4023.24    105.68 o 
   9   1  15      770.39      730.47     28.77 o 
  11   1  15     4765.15     4924.63    147.61 o 
  13   1  15       61.91       76.21     15.33 o 
  15   1  15      222.00      240.12     20.03 o 
  17   1  15      285.27      265.35     36.87 o 
  19   1  15     1683.49     1685.11    142.38 o 
  21   1  15     1980.72     1998.35    121.70 o 
  23   1  15      519.05      470.39     77.62 o 
  25   1  15      686.45      604.69     74.24 o 
  27   1  15       31.15       26.19     27.80 o 
  29   1  15      544.47      433.72     89.13 o 
  31   1  15      248.05      273.78     43.74 o 
 -36   2  15        0.12       -5.46     29.64 o 
 -34   2  15       72.15       96.40     31.60 o 
 -32   2  15       16.97      -15.64     24.31 o 
 -30   2  15      135.46       92.66     28.89 o 
 -28   2  15       96.41       94.07     27.49 o 
 -26   2  15       82.93       65.87     25.27 o 
 -24   2  15       27.05       20.69     21.22 o 
 -22   2  15       26.40       37.75     21.01 o 
 -20   2  15      130.95      101.95     22.30 o 
 -18   2  15     1795.36     1789.12     78.84 o 
 -16   2  15      187.79      147.28     21.79 o 
 -14   2  15       68.77       49.28     15.39 o 
 -12   2  15     3633.13     3722.15    100.16 o 
 -10   2  15     1639.27     1518.78     49.82 o 
  -8   2  15       62.44       72.44     13.43 o 
  -6   2  15      388.98      447.54     24.26 o 
  -4   2  15      251.99      280.67     18.72 o 
  -2   2  15      288.01      314.17     19.64 o 
   0   2  15        1.83       -0.99     10.45 o 
   2   2  15        0.76      -10.12     10.12 o 
   4   2  15     6988.21     6670.63    190.98 o 
   6   2  15     1177.24     1098.08     42.15 o 
   8   2  15      561.92      593.22     28.37 o 
  10   2  15      185.84      171.34     19.25 o 
  12   2  15     1396.14     1331.81     56.70 o 
  14   2  15      346.76      333.13     25.37 o 
  16   2  15       33.74       42.66     23.80 o 
  18   2  15      116.90      151.44     37.32 o 
  20   2  15        0.34        3.39     25.95 o 
  22   2  15        0.28       -1.50     45.39 o 
  24   2  15       11.43       22.47     30.14 o 
  26   2  15        0.08       -0.61     29.20 o 
  28   2  15       10.82        8.96     32.03 o 
  30   2  15       55.54       11.51     35.02 o 
 -33   3  15       94.94       86.85     32.83 o 
 -31   3  15       47.62       71.86     28.02 o 
 -29   3  15        8.38       -3.98     23.40 o 
 -27   3  15       74.25       86.36     25.88 o 
 -25   3  15     1004.59      946.80     57.53 o 
 -23   3  15     1133.53     1115.62     56.57 o 
 -21   3  15       26.39       55.50     17.83 o 
 -19   3  15        6.42       12.18     20.54 o 
 -17   3  15      425.98      408.40     34.68 o 
 -15   3  15       39.70       18.16     19.12 o 
 -13   3  15      540.33      488.47     35.52 o 
 -11   3  15     3692.37     3555.56    141.84 o 
  -9   3  15      560.75      507.16     35.89 o 
  -7   3  15       14.52       -0.73     15.63 o 
  -5   3  15       18.40       19.40     18.98 o 
  -3   3  15     4321.98     4216.99    200.22 o 
  -1   3  15     5704.32     5899.58    274.84 o 
   1   3  15        9.98       19.33     20.32 o 
   3   3  15       42.03       94.78     25.11 o 
   5   3  15      619.07      580.92     48.30 o 
   7   3  15      121.05      101.66     26.45 o 
   9   3  15      699.30      801.00     55.49 o 
  11   3  15     3805.41     3661.29    169.72 o 
  13   3  15      140.85      148.00     30.12 o 
  15   3  15       42.45       11.18     21.44 o 
  17   3  15      154.90      194.97     39.50 o 
  19   3  15     1093.75     1182.99     87.24 o 
  21   3  15      930.92      859.77     80.11 o 
  23   3  15        0.12       15.08     27.91 o 
  25   3  15        0.08       12.84     30.75 o 
  27   3  15        0.43       27.58     33.91 o 
 -28   4  15      759.98      910.84     64.85 o 
 -26   4  15      378.72      505.02     48.37 o 
 -24   4  15       66.56       44.80     24.25 o 
 -22   4  15      375.59      408.28     37.71 o 
 -20   4  15      908.42      849.28     55.26 o 
 -18   4  15      579.38      721.92     53.90 o 
 -16   4  15        8.97        7.94     22.07 o 
 -14   4  15      284.93      279.73     32.29 o 
 -12   4  15       30.82       41.02     23.96 o 
 -10   4  15      692.11      773.68     48.17 o 
  -8   4  15        7.72       24.69     20.12 o 
  -6   4  15        4.68       29.85     22.04 o 
  -4   4  15      309.60      203.38     27.23 o 
  -2   4  15       28.06       18.65     23.44 o 
   0   4  15       48.39       76.05     24.86 o 
   2   4  15       72.19       86.40     38.84 o 
   4   4  15      117.31      122.93     28.83 o 
   6   4  15      119.29       88.28     27.67 o 
   8   4  15      355.41      328.86     39.79 o 
  10   4  15      384.35      381.95     42.22 o 
  12   4  15      258.94      239.47     44.70 o 
  14   4  15       37.25       69.96     29.21 o 
  16   4  15        0.10       33.85     27.89 o 
  18   4  15       89.99      155.05     35.33 o 
  20   4  15        1.32      -28.57     28.57 o 
  22   4  15      297.59      290.14     61.29 o 
  24   4  15       15.92       21.81     54.33 o 
 -23   5  15       69.94       66.15     38.90 o 
 -21   5  15        2.55      -23.24     23.24 o 
 -19   5  15        2.43       14.22     35.07 o 
 -17   5  15      505.09      486.44     46.15 o 
 -15   5  15      924.10      932.25     87.35 o 
 -13   5  15        7.62      -22.06     22.06 o 
 -11   5  15      180.69      131.21     32.16 o 
  -9   5  15       12.22       23.83     23.68 o 
  -7   5  15      862.97      824.94     56.44 o 
  -5   5  15     1355.03     1472.47     81.12 o 
  -3   5  15     1437.06     1712.23    104.93 o 
  -1   5  15       10.02      -12.07     20.97 o 
   1   5  15      112.62       92.70     30.61 o 
   3   5  15      482.64      430.87     63.04 o 
   5   5  15     1207.48     1334.56    149.42 o 
   7   5  15      862.85      821.00     63.04 o 
   9   5  15       69.12       94.45     30.79 o 
  11   5  15        8.53       11.92     34.47 o 
  13   5  15       43.91       71.70     30.30 o 
  15   5  15        0.02      -20.66     25.93 o 
  17   5  15       70.98       60.60     32.35 o 
  -8   6  15      353.33      435.91     46.06 o 
  -6   6  15      750.34      835.25     58.96 o 
  -4   6  15      239.44      294.35     34.75 o 
  -2   6  15       39.09       49.36     27.94 o 
   0   6  15      230.13      205.37     34.81 o 
   2   6  15      132.72      173.61     33.71 o 
 -36   0  16      506.95      375.54     88.24 o 
 -34   0  16       10.03       19.30     39.74 o 
 -32   0  16       95.51      103.86     36.18 o 
 -30   0  16      226.16      222.08     40.94 o 
 -28   0  16      788.07      718.29     62.93 o 
 -26   0  16      763.87      628.46     58.49 o 
 -24   0  16     1494.53     1332.19     85.25 o 
 -22   0  16      517.72      518.83     36.04 o 
 -20   0  16       60.78       29.25     21.43 o 
 -18   0  16     1405.06     1279.89     61.92 o 
 -16   0  16     1237.87     1476.04     68.04 o 
 -14   0  16     8712.15     8163.54    297.90 o 
 -12   0  16      172.83      256.26     24.12 o 
 -10   0  16     2734.10     2499.99    100.19 o 
  -8   0  16        0.15       30.79     14.29 o 
  -6   0  16      308.65      327.90     22.11 o 
  -4   0  16        9.32       -2.54     11.76 o 
  -2   0  16     9364.96     8932.22    261.65 o 
   0   0  16     5662.43     5336.23    166.67 o 
   2   0  16     1065.01      975.27     38.97 o 
   4   0  16       11.68       -3.54     10.93 o 
   6   0  16      254.87      258.45     21.82 o 
   8   0  16    16089.19    14695.45    575.26 o 
  10   0  16     1429.48     1546.80     86.51 o 
  12   0  16     1171.09     1046.85     67.94 o 
  14   0  16      713.76      691.95     96.56 o 
  16   0  16      409.09      406.78     76.12 o 
  18   0  16      186.84      191.74     36.94 o 
  20   0  16     1649.21     1600.28    136.99 o 
  22   0  16     1234.75      986.06    154.32 o 
  24   0  16      103.08      102.95     42.76 o 
  26   0  16      501.05      496.11     86.00 o 
  28   0  16        1.24       78.43     50.59 o 
  30   0  16      400.09      407.72     74.29 o 
 -35   1  16        4.10      -23.35     23.35 o 
 -33   1  16       93.21      125.89     29.27 o 
 -31   1  16       24.20        1.13     24.94 o 
 -29   1  16      434.26      353.42     38.29 o 
 -27   1  16       55.07       24.18     23.45 o 
 -25   1  16      319.64      285.28     34.41 o 
 -23   1  16      158.00      161.86     28.49 o 
 -21   1  16       49.93       36.68     20.64 o 
 -19   1  16     1545.15     1329.39     60.67 o 
 -17   1  16      551.51      430.98     48.08 o 
 -15   1  16      521.15      525.47     28.80 o 
 -13   1  16     5612.85     5301.46    145.55 o 
 -11   1  16      106.52      102.79     14.24 o 
  -9   1  16     2519.28     2213.94     63.30 o 
  -7   1  16     6318.73     6422.41    168.21 o 
  -5   1  16       48.09       34.13     11.68 o 
  -3   1  16     1309.12     1298.66     43.30 o 
  -1   1  16       71.85       72.75     12.84 o 
   1   1  16      942.84      900.65     34.53 o 
   3   1  16        4.08       15.66     11.37 o 
   5   1  16       79.40       66.26     13.00 o 
   7   1  16     4200.17     3944.89    134.80 o 
   9   1  16      133.56      109.32     14.90 o 
  11   1  16     4550.88     4228.11    129.72 o 
  13   1  16        5.42        1.43     13.92 o 
  15   1  16      283.08      214.97     28.80 o 
  17   1  16      462.08      434.40     41.95 o 
  19   1  16     1207.58     1079.94     99.37 o 
  21   1  16       14.60       38.03     25.48 o 
  23   1  16        4.55        7.53     25.45 o 
  25   1  16        4.01       -7.50     26.19 o 
  27   1  16        3.25       -1.55     27.49 o 
  29   1  16       46.04        1.09     33.75 o 
 -34   2  16      207.89      247.78     46.47 o 
 -32   2  16       51.43       42.26     28.35 o 
 -30   2  16      647.01      676.21     52.40 o 
 -28   2  16     1702.98     1746.47    105.28 o 
 -26   2  16      916.29      963.85     64.61 o 
 -24   2  16      308.20      361.89     37.55 o 
 -22   2  16      787.17      872.57     58.39 o 
 -20   2  16      261.85      264.06     31.94 o 
 -18   2  16      662.55      734.77     42.29 o 
 -16   2  16      348.95      352.43     29.17 o 
 -14   2  16     1715.30     1612.05     57.90 o 
 -12   2  16        3.28      -12.72     13.20 o 
 -10   2  16     2968.00     2888.46     94.25 o 
  -8   2  16      277.84      261.03     20.03 o 
  -6   2  16     6481.24     6513.78    203.06 o 
  -4   2  16      603.24      565.34     26.37 o 
  -2   2  16      371.02      353.09     22.38 o 
   0   2  16     2073.63     1993.94     65.15 o 
   2   2  16      455.20      382.82     22.28 o 
   4   2  16     3377.58     2944.49     95.45 o 
   6   2  16      264.79      310.79     22.38 o 
   8   2  16     1116.98     1040.39     44.79 o 
  10   2  16       27.39       20.28     18.20 o 
  12   2  16       16.84       22.28     14.79 o 
  14   2  16      225.05      252.16     42.03 o 
  16   2  16     2490.56     2484.08    138.29 o 
  18   2  16     1581.37     1776.70    109.45 o 
  20   2  16       54.70      139.82     79.77 o 
  22   2  16       16.75       17.50     33.84 o 
  24   2  16      227.49      155.43     38.60 o 
  26   2  16       86.89       54.51     43.00 o 
  28   2  16     1309.00     1257.10    211.03 o 
 -31   3  16      458.56      534.31     46.41 o 
 -29   3  16       28.54        3.98     24.63 o 
 -27   3  16        1.24       -1.39     21.96 o 
 -25   3  16        7.19       10.77     21.07 o 
 -23   3  16       43.94       58.55     23.02 o 
 -21   3  16      626.80      733.29     51.28 o 
 -19   3  16     1803.50     1803.43    135.02 o 
 -17   3  16       68.82       53.42     23.62 o 
 -15   3  16       87.24       79.48     23.77 o 
 -13   3  16      191.19      180.58     27.26 o 
 -11   3  16      131.51      133.46     24.36 o 
  -9   3  16     1494.96     1525.14     66.31 o 
  -7   3  16      815.22      858.56     54.17 o 
  -5   3  16      531.36      528.27     45.93 o 
  -3   3  16        3.33        0.40     21.22 o 
  -1   3  16       27.26       36.72     22.41 o 
   1   3  16      279.28      234.21     33.62 o 
   3   3  16     1140.91      907.41     64.48 o 
   5   3  16      169.66      161.08     30.81 o 
   7   3  16      679.43      522.49     48.05 o 
   9   3  16      975.92      940.27     82.13 o 
  11   3  16      157.39      123.64     30.50 o 
  13   3  16       82.26       84.03     29.78 o 
  15   3  16      196.84      200.59     34.89 o 
  17   3  16       71.54       70.86     27.22 o 
  19   3  16      195.94      255.87     38.79 o 
  21   3  16       45.89       43.69     44.49 o 
  23   3  16      150.27      133.52     39.61 o 
  25   3  16      114.38       79.75     66.70 o 
 -28   4  16      805.09      741.32    104.53 o 
 -26   4  16     1404.79     1506.30     97.40 o 
 -24   4  16      794.28      965.76     59.87 o 
 -22   4  16        6.15       10.50     23.06 o 
 -20   4  16      169.54      205.38     32.65 o 
 -18   4  16      428.56      441.42     40.91 o 
 -16   4  16      235.69      235.33     31.68 o 
 -14   4  16     1409.49     1396.46    133.50 o 
 -12   4  16      223.36      263.01     32.18 o 
 -10   4  16      309.37      344.90     34.68 o 
  -8   4  16        1.46       16.52     21.19 o 
  -6   4  16      994.67      988.08     56.12 o 
  -4   4  16     1357.49     1424.10     71.32 o 
  -2   4  16      306.03      370.62     70.82 o 
   0   4  16      310.43      367.90     41.33 o 
   2   4  16     1384.23     1284.28    102.51 o 
   4   4  16        2.27        5.24     25.55 o 
   6   4  16        9.20        6.90     24.26 o 
   8   4  16      398.75      440.39     46.65 o 
  10   4  16      447.74      506.09     67.74 o 
  12   4  16       71.49      107.71     30.84 o 
  14   4  16      274.73      315.58     42.64 o 
  16   4  16      503.45      564.82     54.78 o 
  18   4  16      191.43      167.12     38.83 o 
  20   4  16      402.02      558.33     75.30 o 
  22   4  16      311.22      358.19     66.96 o 
 -19   5  16       47.48       26.68     29.10 o 
 -17   5  16       13.05      -10.17     25.32 o 
 -15   5  16        2.83       13.21     24.71 o 
 -13   5  16      264.75      246.29     35.91 o 
 -11   5  16        1.01        0.89     23.96 o 
  -9   5  16       47.42       15.35     23.93 o 
  -7   5  16      714.10      788.88     63.13 o 
  -5   5  16      363.42      368.20     36.54 o 
  -3   5  16       19.27       14.07     22.64 o 
  -1   5  16      104.86      103.37     29.67 o 
   1   5  16      269.07      259.21     60.35 o 
   3   5  16       98.43       89.90     29.98 o 
   5   5  16       39.86       64.40     29.64 o 
   7   5  16      989.57      848.73     66.06 o 
   9   5  16       15.76       38.10     29.32 o 
  11   5  16      572.71      825.14    124.83 o 
  13   5  16      629.62      665.44     97.63 o 
  15   5  16      113.18       92.82     44.15 o 
 -35   1  17       24.91        0.66     35.37 o 
 -33   1  17      168.17      167.52     42.68 o 
 -31   1  17      891.60      922.97     62.64 o 
 -29   1  17      745.73      743.72     78.42 o 
 -27   1  17      209.26      184.04     31.45 o 
 -25   1  17      255.98      238.18     33.14 o 
 -23   1  17      132.97      118.85     27.58 o 
 -21   1  17      351.78      283.92     29.13 o 
 -19   1  17     1554.53     1451.93     72.54 o 
 -17   1  17     5236.26     4679.34    161.44 o 
 -15   1  17     1263.25     1344.04     77.85 o 
 -13   1  17       28.84       40.12     16.30 o 
 -11   1  17      158.51      109.66     17.33 o 
  -9   1  17     1612.35     1338.91     47.04 o 
  -7   1  17     1581.43     1737.24     57.27 o 
  -5   1  17     3208.43     3266.51     95.56 o 
  -3   1  17     5382.81     5198.84    139.90 o 
  -1   1  17      995.67      977.41     36.81 o 
   1   1  17      129.10      124.21     15.02 o 
   3   1  17     1408.57     1328.37     46.78 o 
   5   1  17     7490.18     7410.10    202.69 o 
   7   1  17     2333.74     2207.67     87.64 o 
   9   1  17       93.58      103.94     17.12 o 
  11   1  17      529.73      609.73     32.43 o 
  13   1  17      419.71      426.80     39.36 o 
  15   1  17      394.43      388.47     44.43 o 
  17   1  17      431.04      387.18     62.33 o 
  19   1  17      490.37      496.51     74.44 o 
  21   1  17      365.07      331.26     55.05 o 
  23   1  17       93.19       93.69     30.42 o 
  25   1  17      328.30      395.74     45.72 o 
  27   1  17      177.22      230.52     40.82 o 
  29   1  17      384.85      369.52     84.50 o 
 -32   2  17        4.69       -1.84     26.90 o 
 -30   2  17        0.87       -7.58     25.67 o 
 -28   2  17       13.89       22.72     25.96 o 
 -26   2  17      149.67      175.30     32.19 o 
 -24   2  17      136.21      127.68     29.73 o 
 -22   2  17        1.70        5.50     22.84 o 
 -20   2  17      278.10      288.11     39.68 o 
 -18   2  17       57.97       87.79     24.37 o 
 -16   2  17      744.86      681.66     36.09 o 
 -14   2  17      208.02      232.23     21.96 o 
 -12   2  17      118.33       46.78     16.74 o 
 -10   2  17        2.77        0.50     14.52 o 
  -8   2  17      114.13      134.39     21.13 o 
  -6   2  17      172.51      190.76     21.98 o 
  -4   2  17        0.01        0.69     13.45 o 
  -2   2  17       28.46       27.08     15.81 o 
   0   2  17      143.87       91.24     18.91 o 
   2   2  17     1898.74     1888.29     74.62 o 
   4   2  17      229.23      216.43     23.92 o 
   6   2  17      669.50      597.42     37.41 o 
   8   2  17     1123.38      978.84     50.26 o 
  10   2  17       60.10       71.27     20.37 o 
  12   2  17       32.54       54.07     27.06 o 
  14   2  17      176.00      131.72     31.53 o 
  16   2  17        0.14       38.10     26.88 o 
  18   2  17      134.09      142.60     41.58 o 
  20   2  17      123.58      154.17     43.48 o 
  22   2  17       75.84       93.24     48.37 o 
  24   2  17      564.18      481.88     73.71 o 
  26   2  17      129.80       72.59     54.53 o 
 -29   3  17      876.76     1012.37     91.59 o 
 -27   3  17      992.87     1077.89     65.29 o 
 -25   3  17      455.54      483.55     50.37 o 
 -23   3  17      108.72       86.31     31.08 o 
 -21   3  17      877.26      900.40     72.20 o 
 -19   3  17      322.70      299.14     35.39 o 
 -17   3  17      182.14      170.99     36.35 o 
 -15   3  17      540.27      559.67     42.97 o 
 -13   3  17      621.98      569.60     40.70 o 
 -11   3  17      166.41      131.45     24.10 o 
  -9   3  17     2213.46     2316.15    120.21 o 
  -7   3  17      345.67      402.00     44.50 o 
  -5   3  17      262.72      314.96     59.00 o 
  -3   3  17     1091.66     1081.33     71.64 o 
  -1   3  17      553.87      489.14     46.05 o 
   1   3  17      823.37      923.11     71.70 o 
   3   3  17        0.30      -22.14     22.83 o 
   5   3  17       30.46        9.21     22.33 o 
   7   3  17      387.49      364.11     51.46 o 
   9   3  17      163.48      209.62     55.89 o 
  11   3  17       68.95      126.11     31.02 o 
  13   3  17      610.77      665.88     57.24 o 
  15   3  17      141.79      136.91     45.54 o 
  17   3  17      207.55      299.74     57.41 o 
  19   3  17       85.57       35.96     50.85 o 
  21   3  17      126.48      103.28     38.21 o 
  23   3  17       39.31       -1.89     46.76 o 
 -26   4  17      188.48      258.26     56.69 o 
 -24   4  17      851.81      920.38     76.88 o 
 -22   4  17      146.23      156.54     31.81 o 
 -20   4  17      102.50      117.43     31.82 o 
 -18   4  17      142.36      198.89     46.02 o 
 -16   4  17        0.03       -3.47     22.49 o 
 -14   4  17        0.08        8.50     22.55 o 
 -12   4  17      388.24      370.25     38.13 o 
 -10   4  17       79.64       83.06     25.04 o 
  -8   4  17       51.51       53.33     24.12 o 
  -6   4  17        2.55       22.48     22.32 o 
  -4   4  17       29.92       69.73     28.95 o 
  -2   4  17      237.31      237.92     35.64 o 
   0   4  17      207.22      243.87     37.18 o 
   2   4  17       79.47       50.33     29.96 o 
   4   4  17       28.37       -4.93     24.00 o 
   6   4  17      135.28      133.07     32.23 o 
   8   4  17       42.52       52.36     28.46 o 
  10   4  17      235.83      233.20     58.17 o 
  12   4  17       80.62      103.86     31.14 o 
  14   4  17       27.93       -8.75     26.39 o 
  16   4  17        0.73       14.68     27.99 o 
  18   4  17        0.00       -8.39     42.61 o 
  20   4  17        8.89        0.09     44.84 o 
 -17   5  17      800.39      641.26     76.34 o 
 -15   5  17      252.00      278.63     39.61 o 
 -13   5  17       86.11      102.14     30.49 o 
 -11   5  17        0.20        4.77     25.50 o 
  -9   5  17       54.35       50.78     30.25 o 
  -7   5  17     1671.18     2026.79    124.79 o 
  -5   5  17      417.89      546.35     45.27 o 
  -3   5  17       89.87      105.32     36.33 o 
  -1   5  17       72.95      100.39     31.50 o 
   1   5  17       67.28       25.08     28.24 o 
   3   5  17       17.59       13.65     28.08 o 
   5   5  17      353.95      340.02     44.61 o 
   7   5  17      151.75      162.68     36.42 o 
   9   5  17      688.33      804.20    106.42 o 
  11   5  17      738.27      883.20    248.25 o 
 -34   0  18       54.38       62.35     87.34 o 
 -32   0  18      732.80      728.18    110.24 o 
 -30   0  18       81.73      109.93     37.49 o 
 -28   0  18      369.35      306.78     46.78 o 
 -26   0  18      265.09      289.83     49.96 o 
 -24   0  18       91.24      146.78     40.42 o 
 -22   0  18      379.25      327.39     59.98 o 
 -20   0  18     3479.10     3449.24    196.48 o 
 -18   0  18     1991.20     2136.39    105.61 o 
 -16   0  18     3084.41     2982.90    136.64 o 
 -14   0  18        0.35       22.53     19.10 o 
 -12   0  18     7407.00     7163.48    296.93 o 
 -10   0  18     5882.89     5955.59    251.88 o 
  -8   0  18     4419.42     4672.44    183.93 o 
  -6   0  18     6975.42     6774.66    262.23 o 
  -4   0  18     2779.26     2824.62    128.83 o 
  -2   0  18     1097.82     1017.23     53.89 o 
   0   0  18    12517.65    12955.12    583.21 o 
   2   0  18    11741.45    11454.54    617.69 o 
   4   0  18     1980.05     1743.78    121.62 o 
   6   0  18      562.09      510.26     72.26 o 
   8   0  18      197.75      243.83     39.43 o 
  10   0  18     1623.35     1577.06    118.65 o 
  12   0  18      753.44      619.70    140.55 o 
  14   0  18       95.01       45.63     31.71 o 
  16   0  18      385.63      335.51     51.03 o 
  18   0  18     1669.49     1550.04    136.73 o 
  20   0  18     1608.84     1462.83    130.17 o 
  22   0  18       34.58       14.94     39.83 o 
  24   0  18       17.79       16.35     40.68 o 
  26   0  18      495.80      473.12     94.90 o 
 -33   1  18      119.57      146.96     40.84 o 
 -31   1  18      267.71      291.30     50.45 o 
 -29   1  18      864.71      912.09     59.56 o 
 -27   1  18        1.42      -23.36     23.36 o 
 -25   1  18        3.26       -7.12     24.71 o 
 -23   1  18        0.01       18.07     23.61 o 
 -21   1  18      383.74      376.35     37.67 o 
 -19   1  18       84.77       87.32     22.91 o 
 -17   1  18      100.59       65.21     22.49 o 
 -15   1  18        5.80        5.72     18.49 o 
 -13   1  18      287.37      284.61     29.67 o 
 -11   1  18       21.95       11.11     17.84 o 
  -9   1  18       11.83       55.41     16.41 o 
  -7   1  18     3495.35     3396.40    104.63 o 
  -5   1  18      787.28      766.58     33.21 o 
  -3   1  18     1102.88     1066.56     39.77 o 
  -1   1  18     3635.76     3521.84     99.60 o 
   1   1  18       71.27       44.79     13.50 o 
   3   1  18       28.89       39.44     14.75 o 
   5   1  18      331.75      391.41     44.06 o 
   7   1  18      372.80      356.44     24.72 o 
   9   1  18      268.83      214.79     31.11 o 
  11   1  18      165.18      173.10     30.52 o 
  13   1  18        9.51      -22.41     22.41 o 
  15   1  18       62.96       19.85     24.97 o 
  17   1  18      286.75      194.34     44.55 o 
  19   1  18       57.40       24.59     26.45 o 
  21   1  18      306.96      205.71     46.82 o 
  23   1  18      153.69      162.45     35.73 o 
  25   1  18        0.43       13.87     32.67 o 
  27   1  18       11.25        2.34     33.06 o 
 -32   2  18      644.51      674.68     86.08 o 
 -30   2  18      393.94      454.36     46.48 o 
 -28   2  18       54.20       69.19     29.94 o 
 -26   2  18        6.95       20.59     26.24 o 
 -24   2  18       34.83       45.43     25.34 o 
 -22   2  18      121.19      183.54     34.60 o 
 -20   2  18      319.42      293.23     34.81 o 
 -18   2  18      123.91      141.14     28.00 o 
 -16   2  18      134.00       71.65     23.27 o 
 -14   2  18       69.63      121.51     22.14 o 
 -12   2  18      263.57      283.72     29.04 o 
 -10   2  18       44.18       33.49     18.09 o 
  -8   2  18      354.19      395.72     29.96 o 
  -6   2  18      864.50      851.65     54.22 o 
  -4   2  18      125.47       78.51     16.98 o 
  -2   2  18      652.72      641.76     38.32 o 
   0   2  18      715.87      662.35     41.37 o 
   2   2  18      464.55      505.83     36.44 o 
   4   2  18     2215.76     2168.87     89.38 o 
   6   2  18     1941.24     1860.31     79.86 o 
   8   2  18        8.22       -2.10     17.16 o 
  10   2  18      170.64      131.17     26.41 o 
  12   2  18      234.62      228.54     36.91 o 
  14   2  18     2463.50     2777.58    154.35 o 
  16   2  18     1272.26     1406.21    119.04 o 
  18   2  18      103.36       97.01     90.77 o 
  20   2  18       16.71       87.59     40.71 o 
  22   2  18      264.66      270.92     46.62 o 
  24   2  18      310.32      305.88     48.67 o 
 -29   3  18       59.05      103.15     59.14 o 
 -27   3  18        5.74        4.48     28.76 o 
 -25   3  18       34.05       54.53     32.47 o 
 -23   3  18      422.13      360.83     44.40 o 
 -21   3  18      430.93      480.05     47.96 o 
 -19   3  18       43.53       83.41     33.34 o 
 -17   3  18      110.95       94.89     25.47 o 
 -15   3  18      171.70      248.32     29.97 o 
 -13   3  18       42.05       45.37     21.08 o 
 -11   3  18       27.37       28.85     23.52 o 
  -9   3  18      118.01      123.23     27.16 o 
  -7   3  18      339.18      391.99     37.42 o 
  -5   3  18      159.80      180.74     50.11 o 
  -3   3  18      128.93      110.78     28.78 o 
  -1   3  18       48.91       72.22     27.50 o 
   1   3  18      221.67      199.23     35.54 o 
   3   3  18        6.44       -5.76     24.70 o 
   5   3  18      465.13      375.95     43.63 o 
   7   3  18        0.24      -17.51     29.74 o 
   9   3  18       62.07       93.29     38.20 o 
  11   3  18        5.52       16.53     37.92 o 
  13   3  18        1.55        0.83     36.62 o 
  15   3  18      140.39       90.83     85.27 o 
  17   3  18       26.97       64.68     45.91 o 
  19   3  18       93.64      123.78     51.58 o 
  21   3  18       58.80      121.03     88.02 o 
 -24   4  18      534.10      599.66     96.28 o 
 -22   4  18       52.90       75.44     30.02 o 
 -20   4  18      209.93      230.49     35.33 o 
 -18   4  18      168.05      158.81     33.67 o 
 -16   4  18      498.98      461.62     45.20 o 
 -14   4  18       16.20       14.79     23.12 o 
 -12   4  18      193.51      204.14     35.98 o 
 -10   4  18     1079.32     1253.75     73.48 o 
  -8   4  18      804.41      933.60     61.51 o 
  -6   4  18      856.22      911.48     67.79 o 
  -4   4  18      202.79      237.41     51.10 o 
  -2   4  18      502.64      518.07     51.04 o 
   0   4  18      517.86      543.61     94.25 o 
   2   4  18      356.39      411.12     47.09 o 
   4   4  18       44.82       61.43     29.23 o 
   6   4  18      349.95      292.41     41.48 o 
   8   4  18      559.20      584.78     55.35 o 
  10   4  18        9.64       18.36     27.90 o 
  12   4  18       97.29      148.00     35.21 o 
  14   4  18      511.29      530.70     55.20 o 
  16   4  18      138.10      220.61     54.93 o 
 -13   5  18       91.31      126.22     33.81 o 
 -11   5  18      142.69      147.13     52.54 o 
  -9   5  18      284.37      229.42     47.29 o 
  -7   5  18        9.21       18.53     28.97 o 
  -5   5  18      248.48      258.67     40.49 o 
  -3   5  18      509.31      487.57     54.30 o 
  -1   5  18      314.20      247.94     41.16 o 
   1   5  18        3.32        0.52     27.97 o 
   3   5  18        0.01      -16.95     27.90 o 
   5   5  18       39.17       -2.29     58.45 o 
   7   5  18      194.80      253.19    121.72 o 
 -31   1  19       61.16      110.78     39.53 o 
 -29   1  19      805.10      846.32     73.45 o 
 -27   1  19       26.37       -2.65     31.23 o 
 -25   1  19       25.51      -13.71     24.68 o 
 -23   1  19       38.74       52.07     25.89 o 
 -21   1  19     1454.30     1716.15     94.79 o 
 -19   1  19     1245.65     1152.88     80.42 o 
 -17   1  19      484.84      460.63     44.18 o 
 -15   1  19       86.34       56.22     22.15 o 
 -13   1  19      207.76      194.19     28.29 o 
 -11   1  19      858.62      812.60     47.96 o 
  -9   1  19     1029.21      933.68     51.41 o 
  -7   1  19      264.41      230.27     27.73 o 
  -5   1  19       90.13      145.30     18.53 o 
  -3   1  19      308.85      275.14     21.68 o 
  -1   1  19     1260.31     1255.57     52.49 o 
   1   1  19     1059.49      960.33     43.65 o 
   3   1  19     1023.39      990.64     42.93 o 
   5   1  19       16.95       -2.11     14.26 o 
   7   1  19       52.90       36.13     20.88 o 
   9   1  19       49.08       27.10     24.79 o 
  11   1  19      637.23      809.37     57.37 o 
  13   1  19      351.43      368.99     45.39 o 
  15   1  19      622.25      597.01     88.54 o 
  17   1  19      467.78      474.47     79.02 o 
  19   1  19        8.57      -12.05     25.14 o 
  21   1  19       38.41       75.49     34.07 o 
  23   1  19      383.06      282.16     61.48 o 
  25   1  19     1109.33     1087.80    153.25 o 
 -30   2  19        0.91       -8.67     27.74 o 
 -28   2  19       11.32       37.90     29.53 o 
 -26   2  19      151.81      144.18     33.31 o 
 -24   2  19        1.52       -8.56     25.16 o 
 -22   2  19       23.89        8.59     24.25 o 
 -20   2  19       13.52       16.39     23.22 o 
 -18   2  19      681.91      784.25     50.76 o 
 -16   2  19      944.76      951.01     58.62 o 
 -14   2  19       99.55      139.98     28.30 o 
 -12   2  19       14.99        1.58     19.37 o 
 -10   2  19      128.04      118.10     23.36 o 
  -8   2  19        0.01      -17.84     17.84 o 
  -6   2  19      188.84      202.91     38.13 o 
  -4   2  19      191.46      189.06     21.52 o 
  -2   2  19      553.81      505.40     36.81 o 
   0   2  19      582.45      598.05     39.97 o 
   2   2  19        0.08       17.77     19.32 o 
   4   2  19       38.76       29.48     20.16 o 
   6   2  19       86.89       99.29     26.18 o 
   8   2  19        0.50       13.94     21.90 o 
  10   2  19      168.22      197.78     34.62 o 
  12   2  19      224.45      266.86     51.55 o 
  14   2  19      393.65      444.37     64.08 o 
  16   2  19       40.14        6.48     55.01 o 
  18   2  19        0.40       67.39     39.36 o 
  20   2  19       55.25       -6.82     36.38 o 
  22   2  19      306.84      338.86    111.64 o 
 -27   3  19        8.09      -33.01     44.01 o 
 -25   3  19       14.96       28.45     30.45 o 
 -23   3  19      398.68      350.67     45.14 o 
 -21   3  19      331.35      390.78     45.37 o 
 -19   3  19       98.92      109.60     31.45 o 
 -17   3  19      496.78      639.34     47.74 o 
 -15   3  19      400.51      402.66     38.76 o 
 -13   3  19        8.65       21.98     21.60 o 
 -11   3  19      762.07      903.83     60.01 o 
  -9   3  19      415.75      447.30     41.58 o 
  -7   3  19      686.28      766.85     53.66 o 
  -5   3  19        3.65      -12.86     23.29 o 
  -3   3  19        6.50       17.81     39.21 o 
  -1   3  19      118.10       92.81     30.84 o 
   1   3  19      240.02      289.53     64.35 o 
   3   3  19      582.33      496.72     82.29 o 
   5   3  19      742.95      720.91    100.22 o 
   7   3  19       63.82       36.30     29.30 o 
   9   3  19       91.44       69.94     30.84 o 
  11   3  19     1184.85     1102.32    213.18 o 
  13   3  19      402.16      306.37     57.45 o 
  15   3  19      682.98      897.50    108.65 o 
  17   3  19      549.30      635.83     98.34 o 
  19   3  19      196.02      319.08    105.90 o 
 -20   4  19       54.19       48.23     32.88 o 
 -18   4  19       82.48       81.29     31.14 o 
 -16   4  19       39.40       -7.15     26.52 o 
 -14   4  19      252.33      268.01     35.44 o 
 -12   4  19      897.82      864.02     60.53 o 
 -10   4  19       26.96       25.50     24.65 o 
  -8   4  19       43.84       33.62     29.97 o 
  -6   4  19        0.42       -9.99     25.68 o 
  -4   4  19      540.72      559.63     53.90 o 
  -2   4  19       56.11       33.02     29.54 o 
   0   4  19       15.80       28.37     29.30 o 
   2   4  19        2.33      -20.55     36.94 o 
   4   4  19      131.38      201.43     40.37 o 
   6   4  19      293.42      341.91     45.02 o 
   8   4  19      544.02      638.18     59.54 o 
  10   4  19        0.44       15.10     29.08 o 
  12   4  19       12.29       28.08     31.80 o 
  14   4  19        0.09       44.56     45.03 o 
  -7   5  19      476.05      472.48    156.79 o 
  -5   5  19      256.71      309.58     58.41 o 
  -3   5  19       31.53       17.31     39.10 o 
  -1   5  19      112.16      105.58     58.45 o 
   1   5  19      324.03      282.73     57.89 o 
 -30   0  20      155.21      157.21     63.33 o 
 -28   0  20      387.92      248.73     74.27 o 
 -26   0  20      157.74      159.83     71.19 o 
 -24   0  20     2158.27     1870.58    261.32 o 
 -22   0  20     4148.63     2917.14    313.58 o 
 -20   0  20     1481.54     1668.45    152.34 o 
 -18   0  20     1104.41     1303.98     97.03 o 
 -16   0  20      991.16     1004.84     81.33 o 
 -14   0  20     1691.70     1679.71    112.32 o 
 -12   0  20     1322.75     1116.24    115.95 o 
 -10   0  20      101.77      146.12     42.47 o 
  -8   0  20      711.09      910.21    114.18 o 
  -6   0  20      214.01      212.74     44.92 o 
  -4   0  20       12.29       35.15     43.62 o 
  -2   0  20      228.58      280.90     63.97 o 
   0   0  20        1.70       63.32     48.83 o 
   2   0  20        6.28      -22.81     59.83 o 
   4   0  20     1000.02     1120.52    114.48 o 
   6   0  20     1461.14     1655.10    154.04 o 
   8   0  20      239.26      218.51     61.88 o 
  10   0  20      975.63      879.93     98.18 o 
  12   0  20      569.17      452.67     61.31 o 
  14   0  20     1982.72     2072.92    169.83 o 
  16   0  20      140.76      133.64     53.02 o 
  18   0  20       97.18       84.45     47.32 o 
  20   0  20       13.33       57.16     47.52 o 
  22   0  20      265.18      278.68     63.29 o 
 -29   1  20        9.62      -27.91     49.63 o 
 -27   1  20      102.80      128.78     39.70 o 
 -25   1  20       32.64       15.15     35.34 o 
 -23   1  20      526.67      540.51     57.77 o 
 -21   1  20        3.01       12.75     32.78 o 
 -19   1  20      353.41      358.40     41.05 o 
 -17   1  20       93.87      103.92     26.29 o 
 -15   1  20      116.36       77.20     32.52 o 
 -13   1  20        7.30        2.77     24.30 o 
 -11   1  20        0.25       -4.06     21.63 o 
  -9   1  20       45.76       26.34     26.40 o 
  -7   1  20       15.74       11.26     24.61 o 
  -5   1  20      523.28      535.02     46.03 o 
  -3   1  20      751.25      582.48     46.28 o 
  -1   1  20      123.76      139.58     21.03 o 
   1   1  20      502.74      551.09     34.09 o 
   3   1  20       64.01      119.28     24.55 o 
   5   1  20      335.87      311.58     52.33 o 
   7   1  20      528.14      540.87     47.35 o 
   9   1  20      892.42      915.04     60.05 o 
  11   1  20      714.89      776.88     54.30 o 
  13   1  20       97.86       54.16     28.12 o 
  15   1  20      412.68      343.87     66.89 o 
  17   1  20      232.82      184.30     67.30 o 
  19   1  20        0.30        9.78     29.20 o 
  21   1  20        0.10      -17.65     30.21 o 
  23   1  20       37.54      107.42     52.21 o 
 -28   2  20        6.76        9.31     28.94 o 
 -26   2  20       72.38       69.91     29.73 o 
 -24   2  20      848.16      955.82     63.56 o 
 -22   2  20      449.21      330.13     39.16 o 
 -20   2  20      326.42      366.57     39.50 o 
 -18   2  20      217.42      211.50     32.99 o 
 -16   2  20      177.38      195.72     31.48 o 
 -14   2  20      177.25      156.19     30.15 o 
 -12   2  20     1313.88     1455.22     76.81 o 
 -10   2  20     1646.31     1605.89     81.13 o 
  -8   2  20     1091.07     1067.40     56.57 o 
  -6   2  20       12.82       18.35     19.82 o 
  -4   2  20        2.80        4.04     21.16 o 
  -2   2  20     1090.70     1213.59     76.80 o 
   0   2  20     2098.22     2006.93    101.81 o 
   2   2  20     1104.39     1153.79     61.99 o 
   4   2  20      139.58      151.36     31.56 o 
   6   2  20       26.09       42.13     24.27 o 
   8   2  20     1145.03     1038.28     66.53 o 
  10   2  20     1296.36     1292.69     77.56 o 
  12   2  20      268.24      235.82     41.92 o 
  14   2  20      270.35      355.18     60.29 o 
  16   2  20        0.99       -9.75     36.24 o 
  18   2  20        6.51      -27.80     34.56 o 
  20   2  20      608.14      593.09    129.42 o 
 -23   3  20      166.86      220.33     40.59 o 
 -21   3  20      258.88      328.42     46.45 o 
 -19   3  20       29.97       55.70     32.56 o 
 -17   3  20      390.39      391.95     47.05 o 
 -15   3  20      343.58      337.83     39.42 o 
 -13   3  20       99.59      165.70     31.54 o 
 -11   3  20      174.11      207.10     33.46 o 
  -9   3  20      228.83      167.10     31.96 o 
  -7   3  20      378.10      394.77     40.64 o 
  -5   3  20      186.89      196.52     36.78 o 
  -3   3  20        0.07      -13.73     24.83 o 
  -1   3  20        0.15      -16.42     26.74 o 
   1   3  20      526.62      500.24     73.82 o 
   3   3  20       93.10       83.56     36.55 o 
   5   3  20      247.49      264.26     48.90 o 
   7   3  20       34.28       21.48     28.85 o 
   9   3  20      118.84      168.41    125.16 o 
  11   3  20        0.04       14.03     41.20 o 
  13   3  20       50.70       11.17     43.72 o 
  15   3  20        6.77      103.32     47.48 o 
  17   3  20       29.34       42.64     82.52 o 
 -18   4  20      543.40      620.09     65.32 o 
 -16   4  20      163.27      199.33     39.37 o 
 -14   4  20      316.02      351.60     48.64 o 
 -12   4  20      420.93      532.18     73.93 o 
 -10   4  20      810.52      925.39    293.64 o 
  -8   4  20      726.42      838.59     68.33 o 
  -6   4  20      116.66      141.36     35.55 o 
  -4   4  20       21.66       41.69     31.24 o 
  -2   4  20      134.03      164.37     38.41 o 
   0   4  20      721.53      687.35     62.96 o 
   2   4  20      131.72      142.48     36.89 o 
   4   4  20      121.54      120.39     37.00 o 
   6   4  20       79.98      102.61     36.21 o 
   8   4  20       64.32       63.02     45.44 o 
  10   4  20      191.26      167.21     39.12 o 
 -27   1  21      157.10      156.74     46.43 o 
 -25   1  21     1897.95     1778.63    139.36 o 
 -23   1  21      240.00      200.22     46.60 o 
 -21   1  21      807.23      857.08     71.92 o 
 -19   1  21       26.83       -8.08     33.48 o 
 -17   1  21     1013.61     1020.18     67.18 o 
 -15   1  21     1140.94     1083.55     69.60 o 
 -13   1  21     1441.59     1471.45     84.25 o 
 -11   1  21     1104.02     1041.85     67.65 o 
  -9   1  21      705.94      776.17     62.21 o 
  -7   1  21        0.28       -8.10     25.86 o 
  -5   1  21       10.32      -16.57     23.37 o 
  -3   1  21      911.03      845.18     58.64 o 
  -1   1  21     1960.00     2000.52    100.80 o 
   1   1  21     1657.14     1512.13     95.71 o 
   3   1  21     1054.66     1036.07     75.36 o 
   5   1  21      143.88       68.32     33.91 o 
   7   1  21       12.22      -21.57     26.54 o 
   9   1  21     1265.70     1320.56     84.99 o 
  11   1  21     1894.19     1884.75    127.92 o 
  13   1  21      233.52      131.18     35.14 o 
  15   1  21      270.50      201.81     37.94 o 
  17   1  21       14.13       74.68     33.05 o 
  19   1  21      322.86      299.32     52.36 o 
 -26   2  21      768.16     1008.14    132.03 o 
 -24   2  21       15.16      -20.33     25.21 o 
 -22   2  21        1.60      -32.41     33.22 o 
 -20   2  21      346.87      425.00     43.74 o 
 -18   2  21      654.76      693.19     52.44 o 
 -16   2  21        6.40        6.09     23.70 o 
 -14   2  21        3.50      -23.91     26.18 o 
 -12   2  21       69.08       65.77     25.96 o 
 -10   2  21       17.50       21.03     23.34 o 
  -8   2  21       32.02       42.95     24.33 o 
  -6   2  21        0.03       -0.03     21.56 o 
  -4   2  21      109.61      111.17     34.41 o 
  -2   2  21       16.74       28.22     23.86 o 
   0   2  21       15.72       17.58     24.14 o 
   2   2  21       53.26       26.05     23.97 o 
   4   2  21       34.62        7.52     23.32 o 
   6   2  21       81.63       63.98     26.38 o 
   8   2  21      518.99      560.70     58.17 o 
  10   2  21       54.92       59.45     32.86 o 
  12   2  21      360.17      434.73     63.89 o 
  14   2  21       43.90       49.73     34.78 o 
  16   2  21       19.47       32.18     41.21 o 
  18   2  21       29.25       -8.17     41.46 o 
 -21   3  21      311.01      412.81     57.81 o 
 -19   3  21      493.76      524.40     56.43 o 
 -17   3  21       79.80      106.38     34.49 o 
 -15   3  21      219.74      253.37     41.58 o 
 -13   3  21      578.39      614.79     65.81 o 
 -11   3  21      218.76      197.15     35.15 o 
  -9   3  21       85.05      105.92     30.64 o 
  -7   3  21      239.92      236.47     35.42 o 
  -5   3  21      233.20      215.52     38.71 o 
  -3   3  21     1233.37     1299.86     89.89 o 
  -1   3  21        1.05        0.81     28.26 o 
   1   3  21      384.26      481.66     54.14 o 
   3   3  21      217.57      205.58     40.82 o 
   5   3  21      607.69      686.79     81.92 o 
   7   3  21      456.74      463.55     68.52 o 
   9   3  21       97.07      129.28     48.54 o 
  11   3  21      401.82      606.26    113.47 o 
  13   3  21      595.75      818.83     91.55 o 
 -12   4  21       65.31       38.58     54.33 o 
 -10   4  21      165.30      158.87     49.77 o 
  -8   4  21      388.56      381.91     51.32 o 
  -6   4  21        0.49      -33.84     33.84 o 
  -4   4  21       55.86       56.05     51.95 o 
  -2   4  21        4.21       28.73     31.26 o 
   0   4  21       30.68       64.82     52.15 o 
   2   4  21      188.21      241.80     63.28 o 
   4   4  21      374.50      388.77     51.37 o 
 -26   0  22      335.29      260.48     77.02 o 
 -24   0  22       39.79       76.32     64.76 o 
 -22   0  22     1317.37     1016.77    241.38 o 
 -20   0  22     1047.78     1128.98    130.66 o 
 -18   0  22      392.13      415.27     83.42 o 
 -16   0  22        5.57      -32.92     67.39 o 
 -14   0  22      660.11      533.78    163.67 o 
 -12   0  22      426.95      344.80     73.78 o 
 -10   0  22      353.14      345.93     74.03 o 
  -8   0  22       88.73       56.26     52.35 o 
  -6   0  22       83.68       56.85     55.36 o 
  -4   0  22     3030.18     2978.32    374.79 o 
  -2   0  22     1674.20     1246.25    126.73 o 
   0   0  22     2087.36     2058.13    173.82 o 
   2   0  22     1052.53     1089.68    116.97 o 
   4   0  22     1049.87     1023.29    112.20 o 
   6   0  22     2260.14     2440.46    195.21 o 
   8   0  22     1304.58     1524.38    140.72 o 
  10   0  22      891.77      857.82    164.36 o 
  12   0  22      403.91      360.55     68.90 o 
  14   0  22      163.06      143.91     57.08 o 
  16   0  22      657.27      673.26     88.78 o 
  18   0  22       43.83       46.70     51.28 o 
 -25   1  22        5.28       -6.57     37.34 o 
 -23   1  22      582.98      545.41     65.14 o 
 -21   1  22      727.91      709.84     68.03 o 
 -19   1  22      179.58      169.80     44.48 o 
 -17   1  22       22.32       50.05     31.22 o 
 -15   1  22      138.01      133.63     34.10 o 
 -13   1  22        1.40      -26.50     27.16 o 
 -11   1  22        0.46       31.12     28.76 o 
  -9   1  22       99.34      122.96     31.98 o 
  -7   1  22       51.26       50.83     29.16 o 
  -5   1  22        0.02        0.72     25.64 o 
  -3   1  22        4.29      -27.08     37.12 o 
  -1   1  22       54.01       71.35     36.45 o 
   1   1  22       55.32       53.59     34.87 o 
   3   1  22        4.13       11.35     31.42 o 
   5   1  22       79.52       35.63     37.16 o 
   7   1  22      451.06      388.01     60.94 o 
   9   1  22       56.31       69.51     35.60 o 
  11   1  22       52.13       67.96     33.66 o 
  13   1  22        5.89      -14.45     29.30 o 
  15   1  22      472.37      573.37     65.76 o 
  17   1  22      838.58      885.77     81.83 o 
 -22   2  22       64.58       85.11     31.54 o 
 -20   2  22        7.84      -26.48     26.48 o 
 -18   2  22        0.06      -15.81     25.21 o 
 -16   2  22     1077.79     1256.40     72.35 o 
 -14   2  22      258.14      281.19     36.03 o 
 -12   2  22       19.88       23.07     25.63 o 
 -10   2  22      173.75      206.92     55.21 o 
  -8   2  22      101.39      122.49     61.29 o 
  -6   2  22      211.72      154.88     42.17 o 
  -4   2  22      384.33      340.68     62.99 o 
  -2   2  22       96.56       96.57     37.94 o 
   0   2  22      304.86      367.10     75.20 o 
   2   2  22       85.63      118.82     28.86 o 
   4   2  22        0.22       -4.97     24.62 o 
   6   2  22      499.62      518.15     57.35 o 
   8   2  22     1720.91     1790.50    119.64 o 
  10   2  22      541.43      583.00     62.24 o 
  12   2  22      214.62      157.22     59.22 o 
  14   2  22       49.52       87.24     37.96 o 
 -17   3  22        0.07       20.44     29.54 o 
 -15   3  22       43.13       28.34     30.61 o 
 -13   3  22      387.61      429.75     51.01 o 
 -11   3  22       21.73       42.51     31.01 o 
  -9   3  22       39.77       34.74     28.64 o 
  -7   3  22       51.08       33.13     29.18 o 
  -5   3  22      417.20      386.98     44.16 o 
  -3   3  22       14.39      -19.00     28.59 o 
  -1   3  22        0.01       -9.72     30.15 o 
   1   3  22       78.37       40.91     37.69 o 
   3   3  22      311.57      330.81     61.85 o 
   5   3  22      221.28      425.65     72.21 o 
   7   3  22       12.47       33.45     41.57 o 
   9   3  22       58.30       62.72     59.14 o 
 -21   1  23      144.60      153.20     63.33 o 
 -19   1  23        1.70       27.47     55.39 o 
 -17   1  23      896.02      869.39     74.56 o 
 -15   1  23      388.89      384.19     45.37 o 
 -13   1  23      220.33      142.25     65.34 o 
 -11   1  23      309.17      357.65     54.09 o 
  -9   1  23       51.12       89.63     42.53 o 
  -7   1  23      336.87      346.66     52.40 o 
  -5   1  23      321.50      254.54     48.30 o 
  -3   1  23      626.19      707.96     66.60 o 
  -1   1  23      935.19     1042.27     79.08 o 
   1   1  23      162.55      128.22     39.53 o 
   3   1  23      310.38      250.10     45.17 o 
   5   1  23      564.81      622.20     59.69 o 
   7   1  23      733.19      746.00     63.44 o 
   9   1  23       89.32       72.29     34.58 o 
  11   1  23      143.07       99.46     37.36 o 
  13   1  23      136.20      135.01     44.51 o 
 -18   2  23       24.28       62.58     38.13 o 
 -16   2  23      254.00      269.10     45.37 o 
 -14   2  23       11.40        8.78     32.78 o 
 -12   2  23       69.88       39.40     36.92 o 
 -10   2  23        0.42        6.49     35.78 o 
  -8   2  23       46.46       19.97     62.73 o 
  -6   2  23      106.63      103.57     39.73 o 
  -4   2  23      285.60      209.54     48.00 o 
  -2   2  23      366.68      309.76     51.82 o 
   0   2  23      316.91      395.62     55.16 o 
   2   2  23        0.06       32.64     38.61 o 
   4   2  23       12.60       19.55     31.76 o 
   6   2  23      251.63      236.51     45.33 o 
   8   2  23        2.58       22.11     43.09 o 
  10   2  23        1.32       13.69     34.55 o 
 -11   3  23       57.97      161.36     45.49 o 
  -9   3  23        0.21       -9.98     29.44 o 
  -7   3  23      668.80      759.80     64.10 o 
  -5   3  23      261.82      245.50     38.43 o 
  -3   3  23      396.82      476.92     66.70 o 
  -1   3  23      315.69      236.54     87.34 o 
   1   3  23       27.15      104.39     47.21 o 
   3   3  23        4.52       25.36     49.51 o 
 -18   0  24     3198.17     3569.08    272.32 o 
 -16   0  24     1003.94     1342.04    141.65 o 
 -14   0  24     2147.25     1989.52    177.22 o 
 -12   0  24      467.63      594.66    132.03 o 
 -10   0  24       91.95       37.77     57.69 o 
  -8   0  24      233.28      221.27     71.48 o 
  -6   0  24     1445.95     1284.73    136.10 o 
  -4   0  24     2914.83     3062.05    743.38 o 
  -2   0  24      242.18      196.31     66.43 o 
   0   0  24       54.77       20.75     54.59 o 
   2   0  24       55.99       63.96     61.20 o 
   4   0  24      875.15      909.98    211.12 o 
   6   0  24      221.13      120.92     92.15 o 
   8   0  24        7.55       -7.32     47.80 o 
  10   0  24        1.05        0.59     64.64 o 
 -17   1  24        6.08       23.42     95.64 o 
 -15   1  24        1.49       28.95     55.56 o 
 -13   1  24      234.98      251.69     52.19 o 
 -11   1  24      275.10      252.12     51.66 o 
  -9   1  24       66.47       12.80     39.79 o 
  -7   1  24      181.71       90.18     44.07 o 
  -5   1  24      201.98      170.13     45.67 o 
  -3   1  24        0.74      -24.89     43.08 o 
  -1   1  24      172.82      177.77     45.99 o 
   1   1  24       37.85       41.55     36.52 o 
   3   1  24      558.30      516.97     86.95 o 
   5   1  24       58.46       84.55     38.88 o 
   7   1  24      368.83      326.26     55.75 o 
   9   1  24      189.00      175.60     54.89 o 
 -14   2  24      323.44      366.40    105.90 o 
 -12   2  24      109.61      111.58     77.20 o 
 -10   2  24      588.96      568.19     71.27 o 
  -8   2  24      641.94      733.58    137.25 o 
  -6   2  24      570.02      613.86     71.71 o 
  -4   2  24      981.61      981.25    119.77 o 
  -2   2  24        9.99       41.26     86.65 o 
   0   2  24        0.41       56.22     61.86 o 
   2   2  24      110.03      206.52     68.35 o 
   4   2  24     1655.87     1744.64    124.85 o 
 -11   1  25      112.40       99.50     46.12 o 
  -9   1  25     1060.61      990.21     92.31 o 
  -7   1  25      883.06      882.91     89.55 o 
  -5   1  25       72.65       44.44     41.10 o 
  -3   1  25        8.39       46.73     40.66 o 
  -1   1  25       37.56       34.28     47.64 o 
   1   1  25     1407.27     1596.29    158.26 o 
   3   1  25      321.15      311.31     77.50 o 
                                                 
